# Supplementary material for: The adaptability of Ulmus pumila and the sensitivity of Populus sibirica to semi-arid steppe is reflected in the stem and root vascular cambium and anatomical wood traits
Source: Front Plant Sci. 2024 Jun 12;15:1393245. doi: 10.3389/fpls.2024.1393245 (PMC11202817; doi:10.3389/fpls.2024.1393245)
Supplement: Supplementary file 1 [file DataSheet_1.zip]

Archive with 10 entries (10 files):
- Populus_results_summary_CCm.txt
- Populus_results_summary_CCn.txt
- Populus_results_summary_EWXA.txt
- Populus_results_summary_LWIm.txt
- Populus_results_summary_LWXA.txt
- Ulmus_results_summary_CCm.txt
- Ulmus_results_summary_CCn.txt
- Ulmus_results_summary_EWXA.txt
- Ulmus_results_summary_LWIm.txt
- Ulmus_results_summary_LWXA.txt
