# Supplementary material for: The adaptability of Ulmus pumila and the sensitivity of Populus sibirica to semi-arid steppe is reflected in the stem and root vascular cambium and anatomical wood traits
Source: Front Plant Sci. 2024 Jun 12;15:1393245. doi: 10.3389/fpls.2024.1393245 (PMC11202817; doi:10.3389/fpls.2024.1393245)
Supplement: Supplementary file 1 [file DataSheet_1.zip › Populus_results_summary_CCm.txt]

Linear mixed model fit by REML. t-tests use Satterthwaite's method ['lmerModLmerTest']
Formula: CCm ~ dep.var + (1 | rep)
   Data: x1

REML criterion at convergence: 2060.5

Scaled residuals: 
    Min      1Q  Median      3Q     Max 
-2.4816 -0.5142 -0.0547  0.4539  4.4133 

Random effects:
 Groups   Name        Variance Std.Dev.
 rep      (Intercept)   0.2228  0.472  
 Residual             114.4244 10.697  
Number of obs: 288, groups:  rep, 3

Fixed effects:
                   Estimate Std. Error       df t value Pr(>|t|)    
(Intercept)         37.0946     3.0999 214.8011  11.966  < 2e-16 ***
dep.varPO1_FT1_IT2   7.7694     4.3670 262.0000   1.779 0.076380 .  
dep.varPO1_FT1_IT3  16.6245     4.3670 262.0000   3.807 0.000175 ***
dep.varPO1_FT1_IT4  14.1455     4.3670 262.0000   3.239 0.001354 ** 
dep.varPO1_FT2_IT1   2.0647     4.3670 262.0000   0.473 0.636745    
dep.varPO1_FT2_IT2   0.5179     4.3670 262.0000   0.119 0.905685    
dep.varPO1_FT2_IT3   4.1104     4.3670 262.0000   0.941 0.347447    
dep.varPO1_FT2_IT4   3.9651     4.3670 262.0000   0.908 0.364732    
dep.varPO1_FT3_IT1 -12.8476     4.3670 262.0000  -2.942 0.003553 ** 
dep.varPO1_FT3_IT2   2.0045     4.3670 262.0000   0.459 0.646607    
dep.varPO1_FT3_IT3   6.8118     4.3670 262.0000   1.560 0.120005    
dep.varPO1_FT3_IT4  10.4035     4.3670 262.0000   2.382 0.017919 *  
dep.varPO2_FT1_IT1 -11.7219     4.3670 262.0000  -2.684 0.007734 ** 
dep.varPO2_FT1_IT2  11.3620     4.3670 262.0000   2.602 0.009802 ** 
dep.varPO2_FT1_IT3   6.5062     4.3670 262.0000   1.490 0.137466    
dep.varPO2_FT1_IT4  -0.3036     4.3670 262.0000  -0.070 0.944631    
dep.varPO2_FT2_IT1  -2.8830     4.3670 262.0000  -0.660 0.509717    
dep.varPO2_FT2_IT2   5.4116     4.3670 262.0000   1.239 0.216381    
dep.varPO2_FT2_IT3  16.0785     4.3670 262.0000   3.682 0.000281 ***
dep.varPO2_FT2_IT4  -3.8814     4.3670 262.0000  -0.889 0.374923    
dep.varPO2_FT3_IT1   2.6077     4.3670 262.0000   0.597 0.550924    
dep.varPO2_FT3_IT2   0.6273     4.3670 262.0000   0.144 0.885885    
dep.varPO2_FT3_IT3  18.8515     4.3670 262.0000   4.317 2.25e-05 ***
dep.varPO2_FT3_IT4  17.1451     4.3670 262.0000   3.926 0.000110 ***
---
Signif. codes:  0 ‘***’ 0.001 ‘**’ 0.01 ‘*’ 0.05 ‘.’ 0.1 ‘ ’ 1
0.371352390099218
0.372574089921678
Least Squares Means table:

                                         Estimate Std. Error  df t value     lower     upper  Pr(>|t|)    
dep.varPO1_FT1_IT1 - dep.varPO1_FT1_IT2  -7.76942    4.36700 262 -1.7791 -16.36831   0.82948 0.0763797 .  
dep.varPO1_FT1_IT1 - dep.varPO1_FT1_IT3 -16.62450    4.36700 262 -3.8068 -25.22339  -8.02561 0.0001753 ***
dep.varPO1_FT1_IT1 - dep.varPO1_FT1_IT4 -14.14550    4.36700 262 -3.2392 -22.74439  -5.54661 0.0013535 ** 
dep.varPO1_FT1_IT1 - dep.varPO1_FT2_IT1  -2.06475    4.36700 262 -0.4728 -10.66364   6.53414 0.6367446    
dep.varPO1_FT1_IT1 - dep.varPO1_FT2_IT2  -0.51792    4.36700 262 -0.1186  -9.11681   8.08098 0.9056850    
dep.varPO1_FT1_IT1 - dep.varPO1_FT2_IT3  -4.11042    4.36700 262 -0.9412 -12.70931   4.48848 0.3474469    
dep.varPO1_FT1_IT1 - dep.varPO1_FT2_IT4  -3.96508    4.36700 262 -0.9080 -12.56398   4.63381 0.3647316    
dep.varPO1_FT1_IT1 - dep.varPO1_FT3_IT1  12.84758    4.36700 262  2.9420   4.24869  21.44648 0.0035532 ** 
dep.varPO1_FT1_IT1 - dep.varPO1_FT3_IT2  -2.00450    4.36700 262 -0.4590 -10.60339   6.59439 0.6466074    
dep.varPO1_FT1_IT1 - dep.varPO1_FT3_IT3  -6.81183    4.36700 262 -1.5598 -15.41073   1.78706 0.1200045    
dep.varPO1_FT1_IT1 - dep.varPO1_FT3_IT4 -10.40350    4.36700 262 -2.3823 -19.00239  -1.80461 0.0179190 *  
dep.varPO1_FT1_IT1 - dep.varPO2_FT1_IT1  11.72192    4.36700 262  2.6842   3.12302  20.32081 0.0077337 ** 
dep.varPO1_FT1_IT1 - dep.varPO2_FT1_IT2 -11.36197    4.36700 262 -2.6018 -19.96086  -2.76308 0.0098019 ** 
dep.varPO1_FT1_IT1 - dep.varPO2_FT1_IT3  -6.50619    4.36700 262 -1.4899 -15.10509   2.09270 0.1374658    
dep.varPO1_FT1_IT1 - dep.varPO2_FT1_IT4   0.30358    4.36700 262  0.0695  -8.29531   8.90248 0.9446307    
dep.varPO1_FT1_IT1 - dep.varPO2_FT2_IT1   2.88302    4.36700 262  0.6602  -5.71587  11.48191 0.5097166    
dep.varPO1_FT1_IT1 - dep.varPO2_FT2_IT2  -5.41158    4.36700 262 -1.2392 -14.01048   3.18731 0.2163811    
dep.varPO1_FT1_IT1 - dep.varPO2_FT2_IT3 -16.07850    4.36700 262 -3.6818 -24.67739  -7.47961 0.0002812 ***
dep.varPO1_FT1_IT1 - dep.varPO2_FT2_IT4   3.88142    4.36700 262  0.8888  -4.71748  12.48031 0.3749231    
dep.varPO1_FT1_IT1 - dep.varPO2_FT3_IT1  -2.60775    4.36700 262 -0.5971 -11.20664   5.99114 0.5509240    
dep.varPO1_FT1_IT1 - dep.varPO2_FT3_IT2  -0.62733    4.36700 262 -0.1437  -9.22623   7.97156 0.8858849    
dep.varPO1_FT1_IT1 - dep.varPO2_FT3_IT3 -18.85153    4.36700 262 -4.3168 -27.45042 -10.25263 2.247e-05 ***
dep.varPO1_FT1_IT1 - dep.varPO2_FT3_IT4 -17.14508    4.36700 262 -3.9261 -25.74398  -8.54619 0.0001105 ***
dep.varPO1_FT1_IT2 - dep.varPO1_FT1_IT3  -8.85508    4.36700 262 -2.0277 -17.45398  -0.25619 0.0436004 *  
dep.varPO1_FT1_IT2 - dep.varPO1_FT1_IT4  -6.37608    4.36700 262 -1.4601 -14.97498   2.22281 0.1454720    
dep.varPO1_FT1_IT2 - dep.varPO1_FT2_IT1   5.70467    4.36700 262  1.3063  -2.89423  14.30356 0.1925924    
dep.varPO1_FT1_IT2 - dep.varPO1_FT2_IT2   7.25150    4.36700 262  1.6605  -1.34739  15.85039 0.0980061 .  
dep.varPO1_FT1_IT2 - dep.varPO1_FT2_IT3   3.65900    4.36700 262  0.8379  -4.93989  12.25789 0.4028651    
dep.varPO1_FT1_IT2 - dep.varPO1_FT2_IT4   3.80433    4.36700 262  0.8712  -4.79456  12.40323 0.3844676    
dep.varPO1_FT1_IT2 - dep.varPO1_FT3_IT1  20.61700    4.36700 262  4.7211  12.01811  29.21589 3.825e-06 ***
dep.varPO1_FT1_IT2 - dep.varPO1_FT3_IT2   5.76492    4.36700 262  1.3201  -2.83398  14.36381 0.1879512    
dep.varPO1_FT1_IT2 - dep.varPO1_FT3_IT3   0.95758    4.36700 262  0.2193  -7.64131   9.55648 0.8266051    
dep.varPO1_FT1_IT2 - dep.varPO1_FT3_IT4  -2.63408    4.36700 262 -0.6032 -11.23298   5.96481 0.5469117    
dep.varPO1_FT1_IT2 - dep.varPO2_FT1_IT1  19.49133    4.36700 262  4.4633  10.89244  28.09023 1.200e-05 ***
dep.varPO1_FT1_IT2 - dep.varPO2_FT1_IT2  -3.59256    4.36700 262 -0.8227 -12.19145   5.00634 0.4114501    
dep.varPO1_FT1_IT2 - dep.varPO2_FT1_IT3   1.26322    4.36700 262  0.2893  -7.33567   9.86211 0.7726073    
dep.varPO1_FT1_IT2 - dep.varPO2_FT1_IT4   8.07300    4.36700 262  1.8486  -0.52589  16.67189 0.0656371 .  
dep.varPO1_FT1_IT2 - dep.varPO2_FT2_IT1  10.65244    4.36700 262  2.4393   2.05354  19.25133 0.0153798 *  
dep.varPO1_FT1_IT2 - dep.varPO2_FT2_IT2   2.35783    4.36700 262  0.5399  -6.24106  10.95673 0.5897108    
dep.varPO1_FT1_IT2 - dep.varPO2_FT2_IT3  -8.30908    4.36700 262 -1.9027 -16.90798   0.28981 0.0581765 .  
dep.varPO1_FT1_IT2 - dep.varPO2_FT2_IT4  11.65083    4.36700 262  2.6679   3.05194  20.24973 0.0081079 ** 
dep.varPO1_FT1_IT2 - dep.varPO2_FT3_IT1   5.16167    4.36700 262  1.1820  -3.43723  13.76056 0.2382894    
dep.varPO1_FT1_IT2 - dep.varPO2_FT3_IT2   7.14208    4.36700 262  1.6355  -1.45681  15.74098 0.1031524    
dep.varPO1_FT1_IT2 - dep.varPO2_FT3_IT3 -11.08211    4.36700 262 -2.5377 -19.68100  -2.48322 0.0117388 *  
dep.varPO1_FT1_IT2 - dep.varPO2_FT3_IT4  -9.37567    4.36700 262 -2.1469 -17.97456  -0.77677 0.0327166 *  
dep.varPO1_FT1_IT3 - dep.varPO1_FT1_IT4   2.47900    4.36700 262  0.5677  -6.11989  11.07789 0.5707479    
dep.varPO1_FT1_IT3 - dep.varPO1_FT2_IT1  14.55975    4.36700 262  3.3340   5.96086  23.15864 0.0009796 ***
dep.varPO1_FT1_IT3 - dep.varPO1_FT2_IT2  16.10658    4.36700 262  3.6882   7.50769  24.70548 0.0002745 ***
dep.varPO1_FT1_IT3 - dep.varPO1_FT2_IT3  12.51408    4.36700 262  2.8656   3.91519  21.11298 0.0044999 ** 
dep.varPO1_FT1_IT3 - dep.varPO1_FT2_IT4  12.65942    4.36700 262  2.8989   4.06052  21.25831 0.0040622 ** 
dep.varPO1_FT1_IT3 - dep.varPO1_FT3_IT1  29.47208    4.36700 262  6.7488  20.87319  38.07098 9.534e-11 ***
dep.varPO1_FT1_IT3 - dep.varPO1_FT3_IT2  14.62000    4.36700 262  3.3478   6.02111  23.21889 0.0009340 ***
dep.varPO1_FT1_IT3 - dep.varPO1_FT3_IT3   9.81267    4.36700 262  2.2470   1.21377  18.41156 0.0254727 *  
dep.varPO1_FT1_IT3 - dep.varPO1_FT3_IT4   6.22100    4.36700 262  1.4245  -2.37789  14.81989 0.1554784    
dep.varPO1_FT1_IT3 - dep.varPO2_FT1_IT1  28.34642    4.36700 262  6.4910  19.74752  36.94531 4.245e-10 ***
dep.varPO1_FT1_IT3 - dep.varPO2_FT1_IT2   5.26253    4.36700 262  1.2051  -3.33636  13.86142 0.2292653    
dep.varPO1_FT1_IT3 - dep.varPO2_FT1_IT3  10.11831    4.36700 262  2.3170   1.51941  18.71720 0.0212757 *  
dep.varPO1_FT1_IT3 - dep.varPO2_FT1_IT4  16.92808    4.36700 262  3.8764   8.32919  25.52698 0.0001341 ***
dep.varPO1_FT1_IT3 - dep.varPO2_FT2_IT1  19.50752    4.36700 262  4.4670  10.90863  28.10641 1.181e-05 ***
dep.varPO1_FT1_IT3 - dep.varPO2_FT2_IT2  11.21292    4.36700 262  2.5676   2.61402  19.81181 0.0107946 *  
dep.varPO1_FT1_IT3 - dep.varPO2_FT2_IT3   0.54600    4.36700 262  0.1250  -8.05289   9.14489 0.9005969    
dep.varPO1_FT1_IT3 - dep.varPO2_FT2_IT4  20.50592    4.36700 262  4.6956  11.90702  29.10481 4.291e-06 ***
dep.varPO1_FT1_IT3 - dep.varPO2_FT3_IT1  14.01675    4.36700 262  3.2097   5.41786  22.61564 0.0014944 ** 
dep.varPO1_FT1_IT3 - dep.varPO2_FT3_IT2  15.99717    4.36700 262  3.6632   7.39827  24.59606 0.0003014 ***
dep.varPO1_FT1_IT3 - dep.varPO2_FT3_IT3  -2.22703    4.36700 262 -0.5100 -10.82592   6.37186 0.6105040    
dep.varPO1_FT1_IT3 - dep.varPO2_FT3_IT4  -0.52058    4.36700 262 -0.1192  -9.11948   8.07831 0.9052017    
dep.varPO1_FT1_IT4 - dep.varPO1_FT2_IT1  12.08075    4.36700 262  2.7664   3.48186  20.67964 0.0060720 ** 
dep.varPO1_FT1_IT4 - dep.varPO1_FT2_IT2  13.62758    4.36700 262  3.1206   5.02869  22.22648 0.0020069 ** 
dep.varPO1_FT1_IT4 - dep.varPO1_FT2_IT3  10.03508    4.36700 262  2.2979   1.43619  18.63398 0.0223538 *  
dep.varPO1_FT1_IT4 - dep.varPO1_FT2_IT4  10.18042    4.36700 262  2.3312   1.58152  18.77931 0.0205010 *  
dep.varPO1_FT1_IT4 - dep.varPO1_FT3_IT1  26.99308    4.36700 262  6.1811  18.39419  35.59198 2.426e-09 ***
dep.varPO1_FT1_IT4 - dep.varPO1_FT3_IT2  12.14100    4.36700 262  2.7802   3.54211  20.73989 0.0058271 ** 
dep.varPO1_FT1_IT4 - dep.varPO1_FT3_IT3   7.33367    4.36700 262  1.6793  -1.26523  15.93256 0.0942787 .  
dep.varPO1_FT1_IT4 - dep.varPO1_FT3_IT4   3.74200    4.36700 262  0.8569  -4.85689  12.34089 0.3922942    
dep.varPO1_FT1_IT4 - dep.varPO2_FT1_IT1  25.86742    4.36700 262  5.9234  17.26852  34.46631 9.875e-09 ***
dep.varPO1_FT1_IT4 - dep.varPO2_FT1_IT2   2.78353    4.36700 262  0.6374  -5.81536  11.38242 0.5244211    
dep.varPO1_FT1_IT4 - dep.varPO2_FT1_IT3   7.63931    4.36700 262  1.7493  -0.95959  16.23820 0.0814060 .  
dep.varPO1_FT1_IT4 - dep.varPO2_FT1_IT4  14.44908    4.36700 262  3.3087   5.85019  23.04798 0.0010687 ** 
dep.varPO1_FT1_IT4 - dep.varPO2_FT2_IT1  17.02852    4.36700 262  3.8994   8.42963  25.62741 0.0001226 ***
dep.varPO1_FT1_IT4 - dep.varPO2_FT2_IT2   8.73392    4.36700 262  2.0000   0.13502  17.33281 0.0465348 *  
dep.varPO1_FT1_IT4 - dep.varPO2_FT2_IT3  -1.93300    4.36700 262 -0.4426 -10.53189   6.66589 0.6583932    
dep.varPO1_FT1_IT4 - dep.varPO2_FT2_IT4  18.02692    4.36700 262  4.1280   9.42802  26.62581 4.923e-05 ***
dep.varPO1_FT1_IT4 - dep.varPO2_FT3_IT1  11.53775    4.36700 262  2.6420   2.93886  20.13664 0.0087369 ** 
dep.varPO1_FT1_IT4 - dep.varPO2_FT3_IT2  13.51817    4.36700 262  3.0955   4.91927  22.11706 0.0021778 ** 
dep.varPO1_FT1_IT4 - dep.varPO2_FT3_IT3  -4.70603    4.36700 262 -1.0776 -13.30492   3.89287 0.2821888    
dep.varPO1_FT1_IT4 - dep.varPO2_FT3_IT4  -2.99958    4.36700 262 -0.6869 -11.59848   5.59931 0.4927694    
dep.varPO1_FT2_IT1 - dep.varPO1_FT2_IT2   1.54683    4.36700 262  0.3542  -7.05206  10.14573 0.7234670    
dep.varPO1_FT2_IT1 - dep.varPO1_FT2_IT3  -2.04567    4.36700 262 -0.4684 -10.64456   6.55323 0.6398616    
dep.varPO1_FT2_IT1 - dep.varPO1_FT2_IT4  -1.90033    4.36700 262 -0.4352 -10.49923   6.69856 0.6638066    
dep.varPO1_FT2_IT1 - dep.varPO1_FT3_IT1  14.91233    4.36700 262  3.4148   6.31344  23.51123 0.0007396 ***
dep.varPO1_FT2_IT1 - dep.varPO1_FT3_IT2   0.06025    4.36700 262  0.0138  -8.53864   8.65914 0.9890027    
dep.varPO1_FT2_IT1 - dep.varPO1_FT3_IT3  -4.74708    4.36700 262 -1.0870 -13.34598   3.85181 0.2780208    
dep.varPO1_FT2_IT1 - dep.varPO1_FT3_IT4  -8.33875    4.36700 262 -1.9095 -16.93764   0.26014 0.0572911 .  
dep.varPO1_FT2_IT1 - dep.varPO2_FT1_IT1  13.78667    4.36700 262  3.1570   5.18777  22.38556 0.0017804 ** 
dep.varPO1_FT2_IT1 - dep.varPO2_FT1_IT2  -9.29722    4.36700 262 -2.1290 -17.89612  -0.69833 0.0341896 *  
dep.varPO1_FT2_IT1 - dep.varPO2_FT1_IT3  -4.44144    4.36700 262 -1.0170 -13.04034   4.15745 0.3100698    
dep.varPO1_FT2_IT1 - dep.varPO2_FT1_IT4   2.36833    4.36700 262  0.5423  -6.23056  10.96723 0.5880560    
dep.varPO1_FT2_IT1 - dep.varPO2_FT2_IT1   4.94777    4.36700 262  1.1330  -3.65112  13.54666 0.2582544    
dep.varPO1_FT2_IT1 - dep.varPO2_FT2_IT2  -3.34683    4.36700 262 -0.7664 -11.94573   5.25206 0.4441336    
dep.varPO1_FT2_IT1 - dep.varPO2_FT2_IT3 -14.01375    4.36700 262 -3.2090 -22.61264  -5.41486 0.0014978 ** 
dep.varPO1_FT2_IT1 - dep.varPO2_FT2_IT4   5.94617    4.36700 262  1.3616  -2.65273  14.54506 0.1744900    
dep.varPO1_FT2_IT1 - dep.varPO2_FT3_IT1  -0.54300    4.36700 262 -0.1243  -9.14189   8.05589 0.9011402    
dep.varPO1_FT2_IT1 - dep.varPO2_FT3_IT2   1.43742    4.36700 262  0.3292  -7.16148  10.03631 0.7423023    
dep.varPO1_FT2_IT1 - dep.varPO2_FT3_IT3 -16.78678    4.36700 262 -3.8440 -25.38567  -8.18788 0.0001520 ***
dep.varPO1_FT2_IT1 - dep.varPO2_FT3_IT4 -15.08033    4.36700 262 -3.4532 -23.67923  -6.48144 0.0006457 ***
dep.varPO1_FT2_IT2 - dep.varPO1_FT2_IT3  -3.59250    4.36700 262 -0.8226 -12.19139   5.00639 0.4114573    
dep.varPO1_FT2_IT2 - dep.varPO1_FT2_IT4  -3.44717    4.36700 262 -0.7894 -12.04606   5.15173 0.4306117    
dep.varPO1_FT2_IT2 - dep.varPO1_FT3_IT1  13.36550    4.36700 262  3.0606   4.76661  21.96439 0.0024387 ** 
dep.varPO1_FT2_IT2 - dep.varPO1_FT3_IT2  -1.48658    4.36700 262 -0.3404 -10.08548   7.11231 0.7338186    
dep.varPO1_FT2_IT2 - dep.varPO1_FT3_IT3  -6.29392    4.36700 262 -1.4412 -14.89281   2.30498 0.1507100    
dep.varPO1_FT2_IT2 - dep.varPO1_FT3_IT4  -9.88558    4.36700 262 -2.2637 -18.48448  -1.28669 0.0244108 *  
dep.varPO1_FT2_IT2 - dep.varPO2_FT1_IT1  12.23983    4.36700 262  2.8028   3.64094  20.83873 0.0054447 ** 
dep.varPO1_FT2_IT2 - dep.varPO2_FT1_IT2 -10.84406    4.36700 262 -2.4832 -19.44295  -2.24516 0.0136478 *  
dep.varPO1_FT2_IT2 - dep.varPO2_FT1_IT3  -5.98828    4.36700 262 -1.3713 -14.58717   2.61062 0.1714688    
dep.varPO1_FT2_IT2 - dep.varPO2_FT1_IT4   0.82150    4.36700 262  0.1881  -7.77739   9.42039 0.8509320    
dep.varPO1_FT2_IT2 - dep.varPO2_FT2_IT1   3.40094    4.36700 262  0.7788  -5.19796  11.99983 0.4368119    
dep.varPO1_FT2_IT2 - dep.varPO2_FT2_IT2  -4.89367    4.36700 262 -1.1206 -13.49256   3.70523 0.2634842    
dep.varPO1_FT2_IT2 - dep.varPO2_FT2_IT3 -15.56058    4.36700 262 -3.5632 -24.15948  -6.96169 0.0004351 ***
dep.varPO1_FT2_IT2 - dep.varPO2_FT2_IT4   4.39933    4.36700 262  1.0074  -4.19956  12.99823 0.3146707    
dep.varPO1_FT2_IT2 - dep.varPO2_FT3_IT1  -2.08983    4.36700 262 -0.4786 -10.68873   6.50906 0.6326574    
dep.varPO1_FT2_IT2 - dep.varPO2_FT3_IT2  -0.10942    4.36700 262 -0.0251  -8.70831   8.48948 0.9800299    
dep.varPO1_FT2_IT2 - dep.varPO2_FT3_IT3 -18.33361    4.36700 262 -4.1982 -26.93250  -9.73472 3.689e-05 ***
dep.varPO1_FT2_IT2 - dep.varPO2_FT3_IT4 -16.62717    4.36700 262 -3.8075 -25.22606  -8.02827 0.0001749 ***
dep.varPO1_FT2_IT3 - dep.varPO1_FT2_IT4   0.14533    4.36700 262  0.0333  -8.45356   8.74423 0.9734767    
dep.varPO1_FT2_IT3 - dep.varPO1_FT3_IT1  16.95800    4.36700 262  3.8832   8.35911  25.55689 0.0001306 ***
dep.varPO1_FT2_IT3 - dep.varPO1_FT3_IT2   2.10592    4.36700 262  0.4822  -6.49298  10.70481 0.6300426    
dep.varPO1_FT2_IT3 - dep.varPO1_FT3_IT3  -2.70142    4.36700 262 -0.6186 -11.30031   5.89748 0.5367192    
dep.varPO1_FT2_IT3 - dep.varPO1_FT3_IT4  -6.29308    4.36700 262 -1.4411 -14.89198   2.30581 0.1507639    
dep.varPO1_FT2_IT3 - dep.varPO2_FT1_IT1  15.83233    4.36700 262  3.6254   7.23344  24.43123 0.0003465 ***
dep.varPO1_FT2_IT3 - dep.varPO2_FT1_IT2  -7.25156    4.36700 262 -1.6605 -15.85045   1.34734 0.0980035 .  
dep.varPO1_FT2_IT3 - dep.varPO2_FT1_IT3  -2.39578    4.36700 262 -0.5486 -10.99467   6.20312 0.5837410    
dep.varPO1_FT2_IT3 - dep.varPO2_FT1_IT4   4.41400    4.36700 262  1.0108  -4.18489  13.01289 0.3130632    
dep.varPO1_FT2_IT3 - dep.varPO2_FT2_IT1   6.99344    4.36700 262  1.6014  -1.60546  15.59233 0.1104875    
dep.varPO1_FT2_IT3 - dep.varPO2_FT2_IT2  -1.30117    4.36700 262 -0.2980  -9.90006   7.29773 0.7659744    
dep.varPO1_FT2_IT3 - dep.varPO2_FT2_IT3 -11.96808    4.36700 262 -2.7406 -20.56698  -3.36919 0.0065551 ** 
dep.varPO1_FT2_IT3 - dep.varPO2_FT2_IT4   7.99183    4.36700 262  1.8300  -0.60706  16.59073 0.0683787 .  
dep.varPO1_FT2_IT3 - dep.varPO2_FT3_IT1   1.50267    4.36700 262  0.3441  -7.09623  10.10156 0.7310505    
dep.varPO1_FT2_IT3 - dep.varPO2_FT3_IT2   3.48308    4.36700 262  0.7976  -5.11581  12.08198 0.4258302    
dep.varPO1_FT2_IT3 - dep.varPO2_FT3_IT3 -14.74111    4.36700 262 -3.3756 -23.34000  -6.14222 0.0008483 ***
dep.varPO1_FT2_IT3 - dep.varPO2_FT3_IT4 -13.03467    4.36700 262 -2.9848 -21.63356  -4.43577 0.0031057 ** 
dep.varPO1_FT2_IT4 - dep.varPO1_FT3_IT1  16.81267    4.36700 262  3.8499   8.21377  25.41156 0.0001485 ***
dep.varPO1_FT2_IT4 - dep.varPO1_FT3_IT2   1.96058    4.36700 262  0.4490  -6.63831  10.55948 0.6538361    
dep.varPO1_FT2_IT4 - dep.varPO1_FT3_IT3  -2.84675    4.36700 262 -0.6519 -11.44564   5.75214 0.5150520    
dep.varPO1_FT2_IT4 - dep.varPO1_FT3_IT4  -6.43842    4.36700 262 -1.4743 -15.03731   2.16048 0.1415927    
dep.varPO1_FT2_IT4 - dep.varPO2_FT1_IT1  15.68700    4.36700 262  3.5922   7.08811  24.28589 0.0003916 ***
dep.varPO1_FT2_IT4 - dep.varPO2_FT1_IT2  -7.39689    4.36700 262 -1.6938 -15.99578   1.20200 0.0914893 .  
dep.varPO1_FT2_IT4 - dep.varPO2_FT1_IT3  -2.54111    4.36700 262 -0.5819 -11.14000   6.05778 0.5611419    
dep.varPO1_FT2_IT4 - dep.varPO2_FT1_IT4   4.26867    4.36700 262  0.9775  -4.33023  12.86756 0.3292325    
dep.varPO1_FT2_IT4 - dep.varPO2_FT2_IT1   6.84810    4.36700 262  1.5681  -1.75079  15.44700 0.1180538    
dep.varPO1_FT2_IT4 - dep.varPO2_FT2_IT2  -1.44650    4.36700 262 -0.3312 -10.04539   7.15239 0.7407326    
dep.varPO1_FT2_IT4 - dep.varPO2_FT2_IT3 -12.11342    4.36700 262 -2.7739 -20.71231  -3.51452 0.0059381 ** 
dep.varPO1_FT2_IT4 - dep.varPO2_FT2_IT4   7.84650    4.36700 262  1.7968  -0.75239  16.44539 0.0735240 .  
dep.varPO1_FT2_IT4 - dep.varPO2_FT3_IT1   1.35733    4.36700 262  0.3108  -7.24156   9.95623 0.7561879    
dep.varPO1_FT2_IT4 - dep.varPO2_FT3_IT2   3.33775    4.36700 262  0.7643  -5.26114  11.93664 0.4453697    
dep.varPO1_FT2_IT4 - dep.varPO2_FT3_IT3 -14.88644    4.36700 262 -3.4088 -23.48534  -6.28755 0.0007552 ***
dep.varPO1_FT2_IT4 - dep.varPO2_FT3_IT4 -13.18000    4.36700 262 -3.0181 -21.77889  -4.58111 0.0027944 ** 
dep.varPO1_FT3_IT1 - dep.varPO1_FT3_IT2 -14.85208    4.36700 262 -3.4010 -23.45098  -6.25319 0.0007763 ***
dep.varPO1_FT3_IT1 - dep.varPO1_FT3_IT3 -19.65942    4.36700 262 -4.5018 -28.25831 -11.06052 1.015e-05 ***
dep.varPO1_FT3_IT1 - dep.varPO1_FT3_IT4 -23.25108    4.36700 262 -5.3243 -31.84998 -14.65219 2.181e-07 ***
dep.varPO1_FT3_IT1 - dep.varPO2_FT1_IT1  -1.12567    4.36700 262 -0.2578  -9.72456   7.47323 0.7967896    
dep.varPO1_FT3_IT1 - dep.varPO2_FT1_IT2 -24.20956    4.36700 262 -5.5437 -32.80845 -15.61066 7.218e-08 ***
dep.varPO1_FT3_IT1 - dep.varPO2_FT1_IT3 -19.35378    4.36700 262 -4.4318 -27.95267 -10.75488 1.375e-05 ***
dep.varPO1_FT3_IT1 - dep.varPO2_FT1_IT4 -12.54400    4.36700 262 -2.8724 -21.14289  -3.94511 0.0044064 ** 
dep.varPO1_FT3_IT1 - dep.varPO2_FT2_IT1  -9.96456    4.36700 262 -2.2818 -18.56346  -1.36567 0.0233044 *  
dep.varPO1_FT3_IT1 - dep.varPO2_FT2_IT2 -18.25917    4.36700 262 -4.1812 -26.85806  -9.66027 3.958e-05 ***
dep.varPO1_FT3_IT1 - dep.varPO2_FT2_IT3 -28.92608    4.36700 262 -6.6238 -37.52498 -20.32719 1.977e-10 ***
dep.varPO1_FT3_IT1 - dep.varPO2_FT2_IT4  -8.96617    4.36700 262 -2.0532 -17.56506  -0.36727 0.0410498 *  
dep.varPO1_FT3_IT1 - dep.varPO2_FT3_IT1 -15.45533    4.36700 262 -3.5391 -24.05423  -6.85644 0.0004749 ***
dep.varPO1_FT3_IT1 - dep.varPO2_FT3_IT2 -13.47492    4.36700 262 -3.0856 -22.07381  -4.87602 0.0022490 ** 
dep.varPO1_FT3_IT1 - dep.varPO2_FT3_IT3 -31.69911    4.36700 262 -7.2588 -40.29800 -23.10022 4.441e-12 ***
dep.varPO1_FT3_IT1 - dep.varPO2_FT3_IT4 -29.99267    4.36700 262 -6.8680 -38.59156 -21.39377 4.716e-11 ***
dep.varPO1_FT3_IT2 - dep.varPO1_FT3_IT3  -4.80733    4.36700 262 -1.1008 -13.40623   3.79156 0.2719807    
dep.varPO1_FT3_IT2 - dep.varPO1_FT3_IT4  -8.39900    4.36700 262 -1.9233 -16.99789   0.19989 0.0555278 .  
dep.varPO1_FT3_IT2 - dep.varPO2_FT1_IT1  13.72642    4.36700 262  3.1432   5.12752  22.32531 0.0018632 ** 
dep.varPO1_FT3_IT2 - dep.varPO2_FT1_IT2  -9.35747    4.36700 262 -2.1428 -17.95637  -0.75858 0.0330533 *  
dep.varPO1_FT3_IT2 - dep.varPO2_FT1_IT3  -4.50169    4.36700 262 -1.0308 -13.10059   4.09720 0.3035653    
dep.varPO1_FT3_IT2 - dep.varPO2_FT1_IT4   2.30808    4.36700 262  0.5285  -6.29081  10.90698 0.5975805    
dep.varPO1_FT3_IT2 - dep.varPO2_FT2_IT1   4.88752    4.36700 262  1.1192  -3.71137  13.48641 0.2640829    
dep.varPO1_FT3_IT2 - dep.varPO2_FT2_IT2  -3.40708    4.36700 262 -0.7802 -12.00598   5.19181 0.4359847    
dep.varPO1_FT3_IT2 - dep.varPO2_FT2_IT3 -14.07400    4.36700 262 -3.2228 -22.67289  -5.47511 0.0014301 ** 
dep.varPO1_FT3_IT2 - dep.varPO2_FT2_IT4   5.88592    4.36700 262  1.3478  -2.71298  14.48481 0.1788820    
dep.varPO1_FT3_IT2 - dep.varPO2_FT3_IT1  -0.60325    4.36700 262 -0.1381  -9.20214   7.99564 0.8902373    
dep.varPO1_FT3_IT2 - dep.varPO2_FT3_IT2   1.37717    4.36700 262  0.3154  -7.22173   9.97606 0.7527415    
dep.varPO1_FT3_IT2 - dep.varPO2_FT3_IT3 -16.84703    4.36700 262 -3.8578 -25.44592  -8.24813 0.0001441 ***
dep.varPO1_FT3_IT2 - dep.varPO2_FT3_IT4 -15.14058    4.36700 262 -3.4670 -23.73948  -6.54169 0.0006149 ***
dep.varPO1_FT3_IT3 - dep.varPO1_FT3_IT4  -3.59167    4.36700 262 -0.8225 -12.19056   5.00723 0.4115656    
dep.varPO1_FT3_IT3 - dep.varPO2_FT1_IT1  18.53375    4.36700 262  4.2440   9.93486  27.13264 3.050e-05 ***
dep.varPO1_FT3_IT3 - dep.varPO2_FT1_IT2  -4.55014    4.36700 262 -1.0419 -13.14903   4.04875 0.2984019    
dep.varPO1_FT3_IT3 - dep.varPO2_FT1_IT3   0.30564    4.36700 262  0.0700  -8.29325   8.90453 0.9442564    
dep.varPO1_FT3_IT3 - dep.varPO2_FT1_IT4   7.11542    4.36700 262  1.6294  -1.48348  15.71431 0.1044388    
dep.varPO1_FT3_IT3 - dep.varPO2_FT2_IT1   9.69485    4.36700 262  2.2200   1.09596  18.29375 0.0272733 *  
dep.varPO1_FT3_IT3 - dep.varPO2_FT2_IT2   1.40025    4.36700 262  0.3206  -7.19864   9.99914 0.7487365    
dep.varPO1_FT3_IT3 - dep.varPO2_FT2_IT3  -9.26667    4.36700 262 -2.1220 -17.86556  -0.66777 0.0347785 *  
dep.varPO1_FT3_IT3 - dep.varPO2_FT2_IT4  10.69325    4.36700 262  2.4486   2.09436  19.29214 0.0149954 *  
dep.varPO1_FT3_IT3 - dep.varPO2_FT3_IT1   4.20408    4.36700 262  0.9627  -4.39481  12.80298 0.3365895    
dep.varPO1_FT3_IT3 - dep.varPO2_FT3_IT2   6.18450    4.36700 262  1.4162  -2.41439  14.78339 0.1579082    
dep.varPO1_FT3_IT3 - dep.varPO2_FT3_IT3 -12.03969    4.36700 262 -2.7570 -20.63859  -3.44080 0.0062442 ** 
dep.varPO1_FT3_IT3 - dep.varPO2_FT3_IT4 -10.33325    4.36700 262 -2.3662 -18.93214  -1.73436 0.0186993 *  
dep.varPO1_FT3_IT4 - dep.varPO2_FT1_IT1  22.12542    4.36700 262  5.0665  13.52652  30.72431 7.658e-07 ***
dep.varPO1_FT3_IT4 - dep.varPO2_FT1_IT2  -0.95847    4.36700 262 -0.2195  -9.55737   7.64042 0.8264467    
dep.varPO1_FT3_IT4 - dep.varPO2_FT1_IT3   3.89731    4.36700 262  0.8924  -4.70159  12.49620 0.3729741    
dep.varPO1_FT3_IT4 - dep.varPO2_FT1_IT4  10.70708    4.36700 262  2.4518   2.10819  19.30598 0.0148670 *  
dep.varPO1_FT3_IT4 - dep.varPO2_FT2_IT1  13.28652    4.36700 262  3.0425   4.68763  21.88541 0.0025847 ** 
dep.varPO1_FT3_IT4 - dep.varPO2_FT2_IT2   4.99192    4.36700 262  1.1431  -3.60698  13.59081 0.2540411    
dep.varPO1_FT3_IT4 - dep.varPO2_FT2_IT3  -5.67500    4.36700 262 -1.2995 -14.27389   2.92389 0.1949086    
dep.varPO1_FT3_IT4 - dep.varPO2_FT2_IT4  14.28492    4.36700 262  3.2711   5.68602  22.88381 0.0012150 ** 
dep.varPO1_FT3_IT4 - dep.varPO2_FT3_IT1   7.79575    4.36700 262  1.7851  -0.80314  16.39464 0.0753941 .  
dep.varPO1_FT3_IT4 - dep.varPO2_FT3_IT2   9.77617    4.36700 262  2.2386   1.17727  18.37506 0.0260191 *  
dep.varPO1_FT3_IT4 - dep.varPO2_FT3_IT3  -8.44803    4.36700 262 -1.9345 -17.04692   0.15086 0.0541266 .  
dep.varPO1_FT3_IT4 - dep.varPO2_FT3_IT4  -6.74158    4.36700 262 -1.5438 -15.34048   1.85731 0.1238548    
dep.varPO2_FT1_IT1 - dep.varPO2_FT1_IT2 -23.08389    4.36700 262 -5.2860 -31.68278 -14.48500 2.636e-07 ***
dep.varPO2_FT1_IT1 - dep.varPO2_FT1_IT3 -18.22811    4.36700 262 -4.1741 -26.82700  -9.62922 4.075e-05 ***
dep.varPO2_FT1_IT1 - dep.varPO2_FT1_IT4 -11.41833    4.36700 262 -2.6147 -20.01723  -2.81944 0.0094483 ** 
dep.varPO2_FT1_IT1 - dep.varPO2_FT2_IT1  -8.83890    4.36700 262 -2.0240 -17.43779  -0.24000 0.0439831 *  
dep.varPO2_FT1_IT1 - dep.varPO2_FT2_IT2 -17.13350    4.36700 262 -3.9234 -25.73239  -8.53461 0.0001116 ***
dep.varPO2_FT1_IT1 - dep.varPO2_FT2_IT3 -27.80042    4.36700 262 -6.3660 -36.39931 -19.20152 8.637e-10 ***
dep.varPO2_FT1_IT1 - dep.varPO2_FT2_IT4  -7.84050    4.36700 262 -1.7954 -16.43939   0.75839 0.0737431 .  
dep.varPO2_FT1_IT1 - dep.varPO2_FT3_IT1 -14.32967    4.36700 262 -3.2813 -22.92856  -5.73077 0.0011734 ** 
dep.varPO2_FT1_IT1 - dep.varPO2_FT3_IT2 -12.34925    4.36700 262 -2.8279 -20.94814  -3.75036 0.0050480 ** 
dep.varPO2_FT1_IT1 - dep.varPO2_FT3_IT3 -30.57344    4.36700 262 -7.0010 -39.17234 -21.97455 2.131e-11 ***
dep.varPO2_FT1_IT1 - dep.varPO2_FT3_IT4 -28.86700    4.36700 262 -6.6103 -37.46589 -20.26811 2.138e-10 ***
dep.varPO2_FT1_IT2 - dep.varPO2_FT1_IT3   4.85578    4.36700 262  1.1119  -3.74311  13.45467 0.2671901    
dep.varPO2_FT1_IT2 - dep.varPO2_FT1_IT4  11.66556    4.36700 262  2.6713   3.06666  20.26445 0.0080291 ** 
dep.varPO2_FT1_IT2 - dep.varPO2_FT2_IT1  14.24499    4.36700 262  3.2620   5.64610  22.84389 0.0012532 ** 
dep.varPO2_FT1_IT2 - dep.varPO2_FT2_IT2   5.95039    4.36700 262  1.3626  -2.64850  14.54928 0.1741853    
dep.varPO2_FT1_IT2 - dep.varPO2_FT2_IT3  -4.71653    4.36700 262 -1.0800 -13.31542   3.88237 0.2811188    
dep.varPO2_FT1_IT2 - dep.varPO2_FT2_IT4  15.24339    4.36700 262  3.4906   6.64450  23.84228 0.0005654 ***
dep.varPO2_FT1_IT2 - dep.varPO2_FT3_IT1   8.75422    4.36700 262  2.0046   0.15533  17.35311 0.0460317 *  
dep.varPO2_FT1_IT2 - dep.varPO2_FT3_IT2  10.73464    4.36700 262  2.4581   2.13575  19.33353 0.0146143 *  
dep.varPO2_FT1_IT2 - dep.varPO2_FT3_IT3  -7.48956    4.36700 262 -1.7150 -16.08845   1.10934 0.0875216 .  
dep.varPO2_FT1_IT2 - dep.varPO2_FT3_IT4  -5.78311    4.36700 262 -1.3243 -14.38200   2.81578 0.1865661    
dep.varPO2_FT1_IT3 - dep.varPO2_FT1_IT4   6.80978    4.36700 262  1.5594  -1.78912  15.40867 0.1201158    
dep.varPO2_FT1_IT3 - dep.varPO2_FT2_IT1   9.38922    4.36700 262  2.1500   0.79032  17.98811 0.0324679 *  
dep.varPO2_FT1_IT3 - dep.varPO2_FT2_IT2   1.09461    4.36700 262  0.2507  -7.50428   9.69350 0.8022774    
dep.varPO2_FT1_IT3 - dep.varPO2_FT2_IT3  -9.57231    4.36700 262 -2.1920 -18.17120  -0.97341 0.0292625 *  
dep.varPO2_FT1_IT3 - dep.varPO2_FT2_IT4  10.38761    4.36700 262  2.3787   1.78872  18.98650 0.0180929 *  
dep.varPO2_FT1_IT3 - dep.varPO2_FT3_IT1   3.89844    4.36700 262  0.8927  -4.70045  12.49734 0.3728347    
dep.varPO2_FT1_IT3 - dep.varPO2_FT3_IT2   5.87886    4.36700 262  1.3462  -2.72003  14.47775 0.1794017    
dep.varPO2_FT1_IT3 - dep.varPO2_FT3_IT3 -12.34533    4.36700 262 -2.8270 -20.94423  -3.74644 0.0050617 ** 
dep.varPO2_FT1_IT3 - dep.varPO2_FT3_IT4 -10.63889    4.36700 262 -2.4362 -19.23778  -2.04000 0.0155093 *  
dep.varPO2_FT1_IT4 - dep.varPO2_FT2_IT1   2.57944    4.36700 262  0.5907  -6.01946  11.17833 0.5552540    
dep.varPO2_FT1_IT4 - dep.varPO2_FT2_IT2  -5.71517    4.36700 262 -1.3087 -14.31406   2.88373 0.1917775    
dep.varPO2_FT1_IT4 - dep.varPO2_FT2_IT3 -16.38208    4.36700 262 -3.7513 -24.98098  -7.78319 0.0002166 ***
dep.varPO2_FT1_IT4 - dep.varPO2_FT2_IT4   3.57783    4.36700 262  0.8193  -5.02106  12.17673 0.4133669    
dep.varPO2_FT1_IT4 - dep.varPO2_FT3_IT1  -2.91133    4.36700 262 -0.6667 -11.51023   5.68756 0.5055722    
dep.varPO2_FT1_IT4 - dep.varPO2_FT3_IT2  -0.93092    4.36700 262 -0.2132  -9.52981   7.66798 0.8313597    
dep.varPO2_FT1_IT4 - dep.varPO2_FT3_IT3 -19.15511    4.36700 262 -4.3863 -27.75400 -10.55622 1.672e-05 ***
dep.varPO2_FT1_IT4 - dep.varPO2_FT3_IT4 -17.44867    4.36700 262 -3.9956 -26.04756  -8.84977 8.393e-05 ***
dep.varPO2_FT2_IT1 - dep.varPO2_FT2_IT2  -8.29460    4.36700 262 -1.8994 -16.89350   0.30429 0.0586127 .  
dep.varPO2_FT2_IT1 - dep.varPO2_FT2_IT3 -18.96152    4.36700 262 -4.3420 -27.56041 -10.36263 2.019e-05 ***
dep.varPO2_FT2_IT1 - dep.varPO2_FT2_IT4   0.99840    4.36700 262  0.2286  -7.60050   9.59729 0.8193406    
dep.varPO2_FT2_IT1 - dep.varPO2_FT3_IT1  -5.49077    4.36700 262 -1.2573 -14.08966   3.10812 0.2097534    
dep.varPO2_FT2_IT1 - dep.varPO2_FT3_IT2  -3.51035    4.36700 262 -0.8038 -12.10925   5.08854 0.4222206    
dep.varPO2_FT2_IT1 - dep.varPO2_FT3_IT3 -21.73455    4.36700 262 -4.9770 -30.33344 -13.13565 1.171e-06 ***
dep.varPO2_FT2_IT1 - dep.varPO2_FT3_IT4 -20.02810    4.36700 262 -4.5862 -28.62700 -11.42921 6.999e-06 ***
dep.varPO2_FT2_IT2 - dep.varPO2_FT2_IT3 -10.66692    4.36700 262 -2.4426 -19.26581  -2.06802 0.0152424 *  
dep.varPO2_FT2_IT2 - dep.varPO2_FT2_IT4   9.29300    4.36700 262  2.1280   0.69411  17.89189 0.0342704 *  
dep.varPO2_FT2_IT2 - dep.varPO2_FT3_IT1   2.80383    4.36700 262  0.6420  -5.79506  11.40273 0.5214024    
dep.varPO2_FT2_IT2 - dep.varPO2_FT3_IT2   4.78425    4.36700 262  1.0955  -3.81464  13.38314 0.2742840    
dep.varPO2_FT2_IT2 - dep.varPO2_FT3_IT3 -13.43994    4.36700 262 -3.0776 -22.03884  -4.84105 0.0023081 ** 
dep.varPO2_FT2_IT2 - dep.varPO2_FT3_IT4 -11.73350    4.36700 262 -2.6869 -20.33239  -3.13461 0.0076742 ** 
dep.varPO2_FT2_IT3 - dep.varPO2_FT2_IT4  19.95992    4.36700 262  4.5706  11.36102  28.55881 7.499e-06 ***
dep.varPO2_FT2_IT3 - dep.varPO2_FT3_IT1  13.47075    4.36700 262  3.0847   4.87186  22.06964 0.0022559 ** 
dep.varPO2_FT2_IT3 - dep.varPO2_FT3_IT2  15.45117    4.36700 262  3.5382   6.85227  24.05006 0.0004765 ***
dep.varPO2_FT2_IT3 - dep.varPO2_FT3_IT3  -2.77303    4.36700 262 -0.6350 -11.37192   5.82587 0.5259856    
dep.varPO2_FT2_IT3 - dep.varPO2_FT3_IT4  -1.06658    4.36700 262 -0.2442  -9.66548   7.53231 0.8072386    
dep.varPO2_FT2_IT4 - dep.varPO2_FT3_IT1  -6.48917    4.36700 262 -1.4860 -15.08806   2.10973 0.1384937    
dep.varPO2_FT2_IT4 - dep.varPO2_FT3_IT2  -4.50875    4.36700 262 -1.0325 -13.10764   4.09014 0.3028096    
dep.varPO2_FT2_IT4 - dep.varPO2_FT3_IT3 -22.73294    4.36700 262 -5.2056 -31.33184 -14.13405 3.911e-07 ***
dep.varPO2_FT2_IT4 - dep.varPO2_FT3_IT4 -21.02650    4.36700 262 -4.8149 -29.62539 -12.42761 2.493e-06 ***
dep.varPO2_FT3_IT1 - dep.varPO2_FT3_IT2   1.98042    4.36700 262  0.4535  -6.61848  10.57931 0.6505674    
dep.varPO2_FT3_IT1 - dep.varPO2_FT3_IT3 -16.24378    4.36700 262 -3.7197 -24.84267  -7.64489 0.0002441 ***
dep.varPO2_FT3_IT1 - dep.varPO2_FT3_IT4 -14.53733    4.36700 262 -3.3289 -23.13623  -5.93844 0.0009971 ***
dep.varPO2_FT3_IT2 - dep.varPO2_FT3_IT3 -18.22419    4.36700 262 -4.1732 -26.82309  -9.62530 4.091e-05 ***
dep.varPO2_FT3_IT2 - dep.varPO2_FT3_IT4 -16.51775    4.36700 262 -3.7824 -25.11664  -7.91886 0.0001925 ***
dep.varPO2_FT3_IT3 - dep.varPO2_FT3_IT4   1.70644    4.36700 262  0.3908  -6.89245  10.30534 0.6962933    
---
Signif. codes:  0 ‘***’ 0.001 ‘**’ 0.01 ‘*’ 0.05 ‘.’ 0.1 ‘ ’ 1

  Confidence level: 95%
  Degrees of freedom method: Kenward-Roger 
