# Supplementary material for: The adaptability of Ulmus pumila and the sensitivity of Populus sibirica to semi-arid steppe is reflected in the stem and root vascular cambium and anatomical wood traits
Source: Front Plant Sci. 2024 Jun 12;15:1393245. doi: 10.3389/fpls.2024.1393245 (PMC11202817; doi:10.3389/fpls.2024.1393245)
Supplement: Supplementary file 1 [file DataSheet_1.zip › Populus_results_summary_CCn.txt]

Linear mixed model fit by REML. t-tests use Satterthwaite's method ['lmerModLmerTest']
Formula: CC ~ dep.var + (1 | rep)
   Data: x1

REML criterion at convergence: 1003.8

Scaled residuals: 
    Min      1Q  Median      3Q     Max 
-2.6112 -0.5760  0.0000  0.4752  3.9168 

Random effects:
 Groups   Name        Variance Std.Dev.
 rep      (Intercept) 0.000    0.000   
 Residual             2.093    1.447   
Number of obs: 288, groups:  rep, 3

Fixed effects:
                     Estimate Std. Error         df t value Pr(>|t|)    
(Intercept)         6.917e+00  4.176e-01  2.640e+02  16.561  < 2e-16 ***
dep.varPO1_FT1_IT2  1.083e+00  5.906e-01  2.640e+02   1.834 0.067751 .  
dep.varPO1_FT1_IT3  1.500e+00  5.906e-01  2.640e+02   2.540 0.011670 *  
dep.varPO1_FT1_IT4  2.333e+00  5.906e-01  2.640e+02   3.951 0.000100 ***
dep.varPO1_FT2_IT1  4.167e-01  5.906e-01  2.640e+02   0.705 0.481147    
dep.varPO1_FT2_IT2 -4.167e-01  5.906e-01  2.640e+02  -0.705 0.481147    
dep.varPO1_FT2_IT3  4.167e-01  5.906e-01  2.640e+02   0.705 0.481147    
dep.varPO1_FT2_IT4  7.500e-01  5.906e-01  2.640e+02   1.270 0.205265    
dep.varPO1_FT3_IT1 -2.417e+00  5.906e-01  2.640e+02  -4.092 5.69e-05 ***
dep.varPO1_FT3_IT2 -1.996e-14  5.906e-01  2.640e+02   0.000 1.000000    
dep.varPO1_FT3_IT3  8.333e-01  5.906e-01  2.640e+02   1.411 0.159447    
dep.varPO1_FT3_IT4  1.083e+00  5.906e-01  2.640e+02   1.834 0.067751 .  
dep.varPO2_FT1_IT1 -2.139e+00  5.906e-01  2.640e+02  -3.621 0.000351 ***
dep.varPO2_FT1_IT2 -5.833e-01  5.906e-01  2.640e+02  -0.988 0.324233    
dep.varPO2_FT1_IT3  8.333e-02  5.906e-01  2.640e+02   0.141 0.887905    
dep.varPO2_FT1_IT4 -2.139e+00  5.906e-01  2.640e+02  -3.621 0.000351 ***
dep.varPO2_FT2_IT1 -2.083e+00  5.906e-01  2.640e+02  -3.527 0.000495 ***
dep.varPO2_FT2_IT2  2.500e-01  5.906e-01  2.640e+02   0.423 0.672439    
dep.varPO2_FT2_IT3 -5.000e-01  5.906e-01  2.640e+02  -0.847 0.398013    
dep.varPO2_FT2_IT4 -1.917e+00  5.906e-01  2.640e+02  -3.245 0.001326 ** 
dep.varPO2_FT3_IT1 -2.500e-01  5.906e-01  2.640e+02  -0.423 0.672439    
dep.varPO2_FT3_IT2 -1.417e+00  5.906e-01  2.640e+02  -2.399 0.017154 *  
dep.varPO2_FT3_IT3  1.528e+00  5.906e-01  2.640e+02   2.587 0.010226 *  
dep.varPO2_FT3_IT4  8.611e-01  5.906e-01  2.640e+02   1.458 0.146044    
---
Signif. codes:  0 ‘***’ 0.001 ‘**’ 0.01 ‘*’ 0.05 ‘.’ 0.1 ‘ ’ 1
optimizer (nloptwrap) convergence code: 0 (OK)
boundary (singular) fit: see help('isSingular')

0.446114262456214
0.446114262456214
Least Squares Means table:

                                           Estimate  Std. Error  df t value       lower       upper  Pr(>|t|)    
dep.varPO1_FT1_IT1 - dep.varPO1_FT1_IT2 -1.0833e+00  5.9063e-01 262 -1.8342 -2.2463e+00  7.9658e-02 0.0677598 .  
dep.varPO1_FT1_IT1 - dep.varPO1_FT1_IT3 -1.5000e+00  5.9063e-01 262 -2.5396 -2.6630e+00 -3.3701e-01 0.0116749 *  
dep.varPO1_FT1_IT1 - dep.varPO1_FT1_IT4 -2.3333e+00  5.9063e-01 262 -3.9506 -3.4963e+00 -1.1703e+00 0.0001003 ***
dep.varPO1_FT1_IT1 - dep.varPO1_FT2_IT1 -4.1667e-01  5.9063e-01 262 -0.7055 -1.5797e+00  7.4632e-01 0.4811521    
dep.varPO1_FT1_IT1 - dep.varPO1_FT2_IT2  4.1667e-01  5.9063e-01 262  0.7055 -7.4632e-01  1.5797e+00 0.4811521    
dep.varPO1_FT1_IT1 - dep.varPO1_FT2_IT3 -4.1667e-01  5.9063e-01 262 -0.7055 -1.5797e+00  7.4632e-01 0.4811521    
dep.varPO1_FT1_IT1 - dep.varPO1_FT2_IT4 -7.5000e-01  5.9063e-01 262 -1.2698 -1.9130e+00  4.1299e-01 0.2052739    
dep.varPO1_FT1_IT1 - dep.varPO1_FT3_IT1  2.4167e+00  5.9063e-01 262  4.0917  1.2537e+00  3.5797e+00 5.706e-05 ***
dep.varPO1_FT1_IT1 - dep.varPO1_FT3_IT2  1.9960e-14  5.9063e-01 262  0.0000 -1.1630e+00  1.1630e+00 1.0000000    
dep.varPO1_FT1_IT1 - dep.varPO1_FT3_IT3 -8.3333e-01  5.9063e-01 262 -1.4109 -1.9963e+00  3.2966e-01 0.1594557    
dep.varPO1_FT1_IT1 - dep.varPO1_FT3_IT4 -1.0833e+00  5.9063e-01 262 -1.8342 -2.2463e+00  7.9658e-02 0.0677598 .  
dep.varPO1_FT1_IT1 - dep.varPO2_FT1_IT1  2.1389e+00  5.9063e-01 262  3.6214  9.7590e-01  3.3019e+00 0.0003518 ***
dep.varPO1_FT1_IT1 - dep.varPO2_FT1_IT2  5.8333e-01  5.9063e-01 262  0.9876 -5.7966e-01  1.7463e+00 0.3242397    
dep.varPO1_FT1_IT1 - dep.varPO2_FT1_IT3 -8.3333e-02  5.9063e-01 262 -0.1411 -1.2463e+00  1.0797e+00 0.8879060    
dep.varPO1_FT1_IT1 - dep.varPO2_FT1_IT4  2.1389e+00  5.9063e-01 262  3.6214  9.7590e-01  3.3019e+00 0.0003518 ***
dep.varPO1_FT1_IT1 - dep.varPO2_FT2_IT1  2.0833e+00  5.9063e-01 262  3.5273  9.2034e-01  3.2463e+00 0.0004956 ***
dep.varPO1_FT1_IT1 - dep.varPO2_FT2_IT2 -2.5000e-01  5.9063e-01 262 -0.4233 -1.4130e+00  9.1299e-01 0.6724421    
dep.varPO1_FT1_IT1 - dep.varPO2_FT2_IT3  5.0000e-01  5.9063e-01 262  0.8465 -6.6299e-01  1.6630e+00 0.3980188    
dep.varPO1_FT1_IT1 - dep.varPO2_FT2_IT4  1.9167e+00  5.9063e-01 262  3.2451  7.5368e-01  3.0797e+00 0.0013267 ** 
dep.varPO1_FT1_IT1 - dep.varPO2_FT3_IT1  2.5000e-01  5.9063e-01 262  0.4233 -9.1299e-01  1.4130e+00 0.6724421    
dep.varPO1_FT1_IT1 - dep.varPO2_FT3_IT2  1.4167e+00  5.9063e-01 262  2.3986  2.5368e-01  2.5797e+00 0.0171595 *  
dep.varPO1_FT1_IT1 - dep.varPO2_FT3_IT3 -1.5278e+00  5.9063e-01 262 -2.5867 -2.6908e+00 -3.6479e-01 0.0102304 *  
dep.varPO1_FT1_IT1 - dep.varPO2_FT3_IT4 -8.6111e-01  5.9063e-01 262 -1.4579 -2.0241e+00  3.0188e-01 0.1460530    
dep.varPO1_FT1_IT2 - dep.varPO1_FT1_IT3 -4.1667e-01  5.9063e-01 262 -0.7055 -1.5797e+00  7.4632e-01 0.4811521    
dep.varPO1_FT1_IT2 - dep.varPO1_FT1_IT4 -1.2500e+00  5.9063e-01 262 -2.1164 -2.4130e+00 -8.7008e-02 0.0352561 *  
dep.varPO1_FT1_IT2 - dep.varPO1_FT2_IT1  6.6667e-01  5.9063e-01 262  1.1287 -4.9632e-01  1.8297e+00 0.2600431    
dep.varPO1_FT1_IT2 - dep.varPO1_FT2_IT2  1.5000e+00  5.9063e-01 262  2.5396  3.3701e-01  2.6630e+00 0.0116749 *  
dep.varPO1_FT1_IT2 - dep.varPO1_FT2_IT3  6.6667e-01  5.9063e-01 262  1.1287 -4.9632e-01  1.8297e+00 0.2600431    
dep.varPO1_FT1_IT2 - dep.varPO1_FT2_IT4  3.3333e-01  5.9063e-01 262  0.5644 -8.2966e-01  1.4963e+00 0.5729877    
dep.varPO1_FT1_IT2 - dep.varPO1_FT3_IT1  3.5000e+00  5.9063e-01 262  5.9258  2.3370e+00  4.6630e+00 9.745e-09 ***
dep.varPO1_FT1_IT2 - dep.varPO1_FT3_IT2  1.0833e+00  5.9063e-01 262  1.8342 -7.9658e-02  2.2463e+00 0.0677598 .  
dep.varPO1_FT1_IT2 - dep.varPO1_FT3_IT3  2.5000e-01  5.9063e-01 262  0.4233 -9.1299e-01  1.4130e+00 0.6724421    
dep.varPO1_FT1_IT2 - dep.varPO1_FT3_IT4 -2.2204e-16  5.9063e-01 262  0.0000 -1.1630e+00  1.1630e+00 1.0000000    
dep.varPO1_FT1_IT2 - dep.varPO2_FT1_IT1  3.2222e+00  5.9063e-01 262  5.4555  2.0592e+00  4.3852e+00 1.130e-07 ***
dep.varPO1_FT1_IT2 - dep.varPO2_FT1_IT2  1.6667e+00  5.9063e-01 262  2.8218  5.0368e-01  2.8297e+00 0.0051409 ** 
dep.varPO1_FT1_IT2 - dep.varPO2_FT1_IT3  1.0000e+00  5.9063e-01 262  1.6931 -1.6299e-01  2.1630e+00 0.0916252 .  
dep.varPO1_FT1_IT2 - dep.varPO2_FT1_IT4  3.2222e+00  5.9063e-01 262  5.4555  2.0592e+00  4.3852e+00 1.130e-07 ***
dep.varPO1_FT1_IT2 - dep.varPO2_FT2_IT1  3.1667e+00  5.9063e-01 262  5.3615  2.0037e+00  4.3297e+00 1.812e-07 ***
dep.varPO1_FT1_IT2 - dep.varPO2_FT2_IT2  8.3333e-01  5.9063e-01 262  1.4109 -3.2966e-01  1.9963e+00 0.1594557    
dep.varPO1_FT1_IT2 - dep.varPO2_FT2_IT3  1.5833e+00  5.9063e-01 262  2.6807  4.2034e-01  2.7463e+00 0.0078119 ** 
dep.varPO1_FT1_IT2 - dep.varPO2_FT2_IT4  3.0000e+00  5.9063e-01 262  5.0793  1.8370e+00  4.1630e+00 7.203e-07 ***
dep.varPO1_FT1_IT2 - dep.varPO2_FT3_IT1  1.3333e+00  5.9063e-01 262  2.2575  1.7034e-01  2.4963e+00 0.0248026 *  
dep.varPO1_FT1_IT2 - dep.varPO2_FT3_IT2  2.5000e+00  5.9063e-01 262  4.2327  1.3370e+00  3.6630e+00 3.196e-05 ***
dep.varPO1_FT1_IT2 - dep.varPO2_FT3_IT3 -4.4444e-01  5.9063e-01 262 -0.7525 -1.6074e+00  7.1855e-01 0.4524329    
dep.varPO1_FT1_IT2 - dep.varPO2_FT3_IT4  2.2222e-01  5.9063e-01 262  0.3762 -9.4077e-01  1.3852e+00 0.7070398    
dep.varPO1_FT1_IT3 - dep.varPO1_FT1_IT4 -8.3333e-01  5.9063e-01 262 -1.4109 -1.9963e+00  3.2966e-01 0.1594557    
dep.varPO1_FT1_IT3 - dep.varPO1_FT2_IT1  1.0833e+00  5.9063e-01 262  1.8342 -7.9658e-02  2.2463e+00 0.0677598 .  
dep.varPO1_FT1_IT3 - dep.varPO1_FT2_IT2  1.9167e+00  5.9063e-01 262  3.2451  7.5368e-01  3.0797e+00 0.0013267 ** 
dep.varPO1_FT1_IT3 - dep.varPO1_FT2_IT3  1.0833e+00  5.9063e-01 262  1.8342 -7.9658e-02  2.2463e+00 0.0677598 .  
dep.varPO1_FT1_IT3 - dep.varPO1_FT2_IT4  7.5000e-01  5.9063e-01 262  1.2698 -4.1299e-01  1.9130e+00 0.2052739    
dep.varPO1_FT1_IT3 - dep.varPO1_FT3_IT1  3.9167e+00  5.9063e-01 262  6.6313  2.7537e+00  5.0797e+00 1.893e-10 ***
dep.varPO1_FT1_IT3 - dep.varPO1_FT3_IT2  1.5000e+00  5.9063e-01 262  2.5396  3.3701e-01  2.6630e+00 0.0116749 *  
dep.varPO1_FT1_IT3 - dep.varPO1_FT3_IT3  6.6667e-01  5.9063e-01 262  1.1287 -4.9632e-01  1.8297e+00 0.2600431    
dep.varPO1_FT1_IT3 - dep.varPO1_FT3_IT4  4.1667e-01  5.9063e-01 262  0.7055 -7.4632e-01  1.5797e+00 0.4811521    
dep.varPO1_FT1_IT3 - dep.varPO2_FT1_IT1  3.6389e+00  5.9063e-01 262  6.1610  2.4759e+00  4.8019e+00 2.711e-09 ***
dep.varPO1_FT1_IT3 - dep.varPO2_FT1_IT2  2.0833e+00  5.9063e-01 262  3.5273  9.2034e-01  3.2463e+00 0.0004956 ***
dep.varPO1_FT1_IT3 - dep.varPO2_FT1_IT3  1.4167e+00  5.9063e-01 262  2.3986  2.5368e-01  2.5797e+00 0.0171595 *  
dep.varPO1_FT1_IT3 - dep.varPO2_FT1_IT4  3.6389e+00  5.9063e-01 262  6.1610  2.4759e+00  4.8019e+00 2.711e-09 ***
dep.varPO1_FT1_IT3 - dep.varPO2_FT2_IT1  3.5833e+00  5.9063e-01 262  6.0669  2.4203e+00  4.7463e+00 4.542e-09 ***
dep.varPO1_FT1_IT3 - dep.varPO2_FT2_IT2  1.2500e+00  5.9063e-01 262  2.1164  8.7008e-02  2.4130e+00 0.0352561 *  
dep.varPO1_FT1_IT3 - dep.varPO2_FT2_IT3  2.0000e+00  5.9063e-01 262  3.3862  8.3701e-01  3.1630e+00 0.0008174 ***
dep.varPO1_FT1_IT3 - dep.varPO2_FT2_IT4  3.4167e+00  5.9063e-01 262  5.7848  2.2537e+00  4.5797e+00 2.064e-08 ***
dep.varPO1_FT1_IT3 - dep.varPO2_FT3_IT1  1.7500e+00  5.9063e-01 262  2.9629  5.8701e-01  2.9130e+00 0.0033274 ** 
dep.varPO1_FT1_IT3 - dep.varPO2_FT3_IT2  2.9167e+00  5.9063e-01 262  4.9382  1.7537e+00  4.0797e+00 1.406e-06 ***
dep.varPO1_FT1_IT3 - dep.varPO2_FT3_IT3 -2.7778e-02  5.9063e-01 262 -0.0470 -1.1908e+00  1.1352e+00 0.9625247    
dep.varPO1_FT1_IT3 - dep.varPO2_FT3_IT4  6.3889e-01  5.9063e-01 262  1.0817 -5.2410e-01  1.8019e+00 0.2803795    
dep.varPO1_FT1_IT4 - dep.varPO1_FT2_IT1  1.9167e+00  5.9063e-01 262  3.2451  7.5368e-01  3.0797e+00 0.0013267 ** 
dep.varPO1_FT1_IT4 - dep.varPO1_FT2_IT2  2.7500e+00  5.9063e-01 262  4.6560  1.5870e+00  3.9130e+00 5.128e-06 ***
dep.varPO1_FT1_IT4 - dep.varPO1_FT2_IT3  1.9167e+00  5.9063e-01 262  3.2451  7.5368e-01  3.0797e+00 0.0013267 ** 
dep.varPO1_FT1_IT4 - dep.varPO1_FT2_IT4  1.5833e+00  5.9063e-01 262  2.6807  4.2034e-01  2.7463e+00 0.0078119 ** 
dep.varPO1_FT1_IT4 - dep.varPO1_FT3_IT1  4.7500e+00  5.9063e-01 262  8.0422  3.5870e+00  5.9130e+00 3.059e-14 ***
dep.varPO1_FT1_IT4 - dep.varPO1_FT3_IT2  2.3333e+00  5.9063e-01 262  3.9506  1.1703e+00  3.4963e+00 0.0001003 ***
dep.varPO1_FT1_IT4 - dep.varPO1_FT3_IT3  1.5000e+00  5.9063e-01 262  2.5396  3.3701e-01  2.6630e+00 0.0116749 *  
dep.varPO1_FT1_IT4 - dep.varPO1_FT3_IT4  1.2500e+00  5.9063e-01 262  2.1164  8.7008e-02  2.4130e+00 0.0352561 *  
dep.varPO1_FT1_IT4 - dep.varPO2_FT1_IT1  4.4722e+00  5.9063e-01 262  7.5719  3.3092e+00  5.6352e+00 6.302e-13 ***
dep.varPO1_FT1_IT4 - dep.varPO2_FT1_IT2  2.9167e+00  5.9063e-01 262  4.9382  1.7537e+00  4.0797e+00 1.406e-06 ***
dep.varPO1_FT1_IT4 - dep.varPO2_FT1_IT3  2.2500e+00  5.9063e-01 262  3.8095  1.0870e+00  3.4130e+00 0.0001736 ***
dep.varPO1_FT1_IT4 - dep.varPO2_FT1_IT4  4.4722e+00  5.9063e-01 262  7.5719  3.3092e+00  5.6352e+00 6.302e-13 ***
dep.varPO1_FT1_IT4 - dep.varPO2_FT2_IT1  4.4167e+00  5.9063e-01 262  7.4779  3.2537e+00  5.5797e+00 1.139e-12 ***
dep.varPO1_FT1_IT4 - dep.varPO2_FT2_IT2  2.0833e+00  5.9063e-01 262  3.5273  9.2034e-01  3.2463e+00 0.0004956 ***
dep.varPO1_FT1_IT4 - dep.varPO2_FT2_IT3  2.8333e+00  5.9063e-01 262  4.7971  1.6703e+00  3.9963e+00 2.705e-06 ***
dep.varPO1_FT1_IT4 - dep.varPO2_FT2_IT4  4.2500e+00  5.9063e-01 262  7.1957  3.0870e+00  5.4130e+00 6.541e-12 ***
dep.varPO1_FT1_IT4 - dep.varPO2_FT3_IT1  2.5833e+00  5.9063e-01 262  4.3738  1.4203e+00  3.7463e+00 1.763e-05 ***
dep.varPO1_FT1_IT4 - dep.varPO2_FT3_IT2  3.7500e+00  5.9063e-01 262  6.3491  2.5870e+00  4.9130e+00 9.500e-10 ***
dep.varPO1_FT1_IT4 - dep.varPO2_FT3_IT3  8.0556e-01  5.9063e-01 262  1.3639 -3.5744e-01  1.9685e+00 0.1737743    
dep.varPO1_FT1_IT4 - dep.varPO2_FT3_IT4  1.4722e+00  5.9063e-01 262  2.4926  3.0923e-01  2.6352e+00 0.0132987 *  
dep.varPO1_FT2_IT1 - dep.varPO1_FT2_IT2  8.3333e-01  5.9063e-01 262  1.4109 -3.2966e-01  1.9963e+00 0.1594557    
dep.varPO1_FT2_IT1 - dep.varPO1_FT2_IT3  0.0000e+00  5.9063e-01 262  0.0000 -1.1630e+00  1.1630e+00 1.0000000    
dep.varPO1_FT2_IT1 - dep.varPO1_FT2_IT4 -3.3333e-01  5.9063e-01 262 -0.5644 -1.4963e+00  8.2966e-01 0.5729877    
dep.varPO1_FT2_IT1 - dep.varPO1_FT3_IT1  2.8333e+00  5.9063e-01 262  4.7971  1.6703e+00  3.9963e+00 2.705e-06 ***
dep.varPO1_FT2_IT1 - dep.varPO1_FT3_IT2  4.1667e-01  5.9063e-01 262  0.7055 -7.4632e-01  1.5797e+00 0.4811521    
dep.varPO1_FT2_IT1 - dep.varPO1_FT3_IT3 -4.1667e-01  5.9063e-01 262 -0.7055 -1.5797e+00  7.4632e-01 0.4811521    
dep.varPO1_FT2_IT1 - dep.varPO1_FT3_IT4 -6.6667e-01  5.9063e-01 262 -1.1287 -1.8297e+00  4.9632e-01 0.2600431    
dep.varPO1_FT2_IT1 - dep.varPO2_FT1_IT1  2.5556e+00  5.9063e-01 262  4.3268  1.3926e+00  3.7185e+00 2.154e-05 ***
dep.varPO1_FT2_IT1 - dep.varPO2_FT1_IT2  1.0000e+00  5.9063e-01 262  1.6931 -1.6299e-01  2.1630e+00 0.0916252 .  
dep.varPO1_FT2_IT1 - dep.varPO2_FT1_IT3  3.3333e-01  5.9063e-01 262  0.5644 -8.2966e-01  1.4963e+00 0.5729877    
dep.varPO1_FT2_IT1 - dep.varPO2_FT1_IT4  2.5556e+00  5.9063e-01 262  4.3268  1.3926e+00  3.7185e+00 2.154e-05 ***
dep.varPO1_FT2_IT1 - dep.varPO2_FT2_IT1  2.5000e+00  5.9063e-01 262  4.2327  1.3370e+00  3.6630e+00 3.196e-05 ***
dep.varPO1_FT2_IT1 - dep.varPO2_FT2_IT2  1.6667e-01  5.9063e-01 262  0.2822 -9.9632e-01  1.3297e+00 0.7780259    
dep.varPO1_FT2_IT1 - dep.varPO2_FT2_IT3  9.1667e-01  5.9063e-01 262  1.5520 -2.4632e-01  2.0797e+00 0.1218675    
dep.varPO1_FT2_IT1 - dep.varPO2_FT2_IT4  2.3333e+00  5.9063e-01 262  3.9506  1.1703e+00  3.4963e+00 0.0001003 ***
dep.varPO1_FT2_IT1 - dep.varPO2_FT3_IT1  6.6667e-01  5.9063e-01 262  1.1287 -4.9632e-01  1.8297e+00 0.2600431    
dep.varPO1_FT2_IT1 - dep.varPO2_FT3_IT2  1.8333e+00  5.9063e-01 262  3.1040  6.7034e-01  2.9963e+00 0.0021184 ** 
dep.varPO1_FT2_IT1 - dep.varPO2_FT3_IT3 -1.1111e+00  5.9063e-01 262 -1.8812 -2.2741e+00  5.1880e-02 0.0610507 .  
dep.varPO1_FT2_IT1 - dep.varPO2_FT3_IT4 -4.4444e-01  5.9063e-01 262 -0.7525 -1.6074e+00  7.1855e-01 0.4524329    
dep.varPO1_FT2_IT2 - dep.varPO1_FT2_IT3 -8.3333e-01  5.9063e-01 262 -1.4109 -1.9963e+00  3.2966e-01 0.1594557    
dep.varPO1_FT2_IT2 - dep.varPO1_FT2_IT4 -1.1667e+00  5.9063e-01 262 -1.9753 -2.3297e+00 -3.6751e-03 0.0492857 *  
dep.varPO1_FT2_IT2 - dep.varPO1_FT3_IT1  2.0000e+00  5.9063e-01 262  3.3862  8.3701e-01  3.1630e+00 0.0008174 ***
dep.varPO1_FT2_IT2 - dep.varPO1_FT3_IT2 -4.1667e-01  5.9063e-01 262 -0.7055 -1.5797e+00  7.4632e-01 0.4811521    
dep.varPO1_FT2_IT2 - dep.varPO1_FT3_IT3 -1.2500e+00  5.9063e-01 262 -2.1164 -2.4130e+00 -8.7008e-02 0.0352561 *  
dep.varPO1_FT2_IT2 - dep.varPO1_FT3_IT4 -1.5000e+00  5.9063e-01 262 -2.5396 -2.6630e+00 -3.3701e-01 0.0116749 *  
dep.varPO1_FT2_IT2 - dep.varPO2_FT1_IT1  1.7222e+00  5.9063e-01 262  2.9159  5.5923e-01  2.8852e+00 0.0038537 ** 
dep.varPO1_FT2_IT2 - dep.varPO2_FT1_IT2  1.6667e-01  5.9063e-01 262  0.2822 -9.9632e-01  1.3297e+00 0.7780259    
dep.varPO1_FT2_IT2 - dep.varPO2_FT1_IT3 -5.0000e-01  5.9063e-01 262 -0.8465 -1.6630e+00  6.6299e-01 0.3980188    
dep.varPO1_FT2_IT2 - dep.varPO2_FT1_IT4  1.7222e+00  5.9063e-01 262  2.9159  5.5923e-01  2.8852e+00 0.0038537 ** 
dep.varPO1_FT2_IT2 - dep.varPO2_FT2_IT1  1.6667e+00  5.9063e-01 262  2.8218  5.0368e-01  2.8297e+00 0.0051409 ** 
dep.varPO1_FT2_IT2 - dep.varPO2_FT2_IT2 -6.6667e-01  5.9063e-01 262 -1.1287 -1.8297e+00  4.9632e-01 0.2600431    
dep.varPO1_FT2_IT2 - dep.varPO2_FT2_IT3  8.3333e-02  5.9063e-01 262  0.1411 -1.0797e+00  1.2463e+00 0.8879060    
dep.varPO1_FT2_IT2 - dep.varPO2_FT2_IT4  1.5000e+00  5.9063e-01 262  2.5396  3.3701e-01  2.6630e+00 0.0116749 *  
dep.varPO1_FT2_IT2 - dep.varPO2_FT3_IT1 -1.6667e-01  5.9063e-01 262 -0.2822 -1.3297e+00  9.9632e-01 0.7780259    
dep.varPO1_FT2_IT2 - dep.varPO2_FT3_IT2  1.0000e+00  5.9063e-01 262  1.6931 -1.6299e-01  2.1630e+00 0.0916252 .  
dep.varPO1_FT2_IT2 - dep.varPO2_FT3_IT3 -1.9444e+00  5.9063e-01 262 -3.2921 -3.1074e+00 -7.8145e-01 0.0011310 ** 
dep.varPO1_FT2_IT2 - dep.varPO2_FT3_IT4 -1.2778e+00  5.9063e-01 262 -2.1634 -2.4408e+00 -1.1479e-01 0.0314144 *  
dep.varPO1_FT2_IT3 - dep.varPO1_FT2_IT4 -3.3333e-01  5.9063e-01 262 -0.5644 -1.4963e+00  8.2966e-01 0.5729877    
dep.varPO1_FT2_IT3 - dep.varPO1_FT3_IT1  2.8333e+00  5.9063e-01 262  4.7971  1.6703e+00  3.9963e+00 2.705e-06 ***
dep.varPO1_FT2_IT3 - dep.varPO1_FT3_IT2  4.1667e-01  5.9063e-01 262  0.7055 -7.4632e-01  1.5797e+00 0.4811521    
dep.varPO1_FT2_IT3 - dep.varPO1_FT3_IT3 -4.1667e-01  5.9063e-01 262 -0.7055 -1.5797e+00  7.4632e-01 0.4811521    
dep.varPO1_FT2_IT3 - dep.varPO1_FT3_IT4 -6.6667e-01  5.9063e-01 262 -1.1287 -1.8297e+00  4.9632e-01 0.2600431    
dep.varPO1_FT2_IT3 - dep.varPO2_FT1_IT1  2.5556e+00  5.9063e-01 262  4.3268  1.3926e+00  3.7185e+00 2.154e-05 ***
dep.varPO1_FT2_IT3 - dep.varPO2_FT1_IT2  1.0000e+00  5.9063e-01 262  1.6931 -1.6299e-01  2.1630e+00 0.0916252 .  
dep.varPO1_FT2_IT3 - dep.varPO2_FT1_IT3  3.3333e-01  5.9063e-01 262  0.5644 -8.2966e-01  1.4963e+00 0.5729877    
dep.varPO1_FT2_IT3 - dep.varPO2_FT1_IT4  2.5556e+00  5.9063e-01 262  4.3268  1.3926e+00  3.7185e+00 2.154e-05 ***
dep.varPO1_FT2_IT3 - dep.varPO2_FT2_IT1  2.5000e+00  5.9063e-01 262  4.2327  1.3370e+00  3.6630e+00 3.196e-05 ***
dep.varPO1_FT2_IT3 - dep.varPO2_FT2_IT2  1.6667e-01  5.9063e-01 262  0.2822 -9.9632e-01  1.3297e+00 0.7780259    
dep.varPO1_FT2_IT3 - dep.varPO2_FT2_IT3  9.1667e-01  5.9063e-01 262  1.5520 -2.4632e-01  2.0797e+00 0.1218675    
dep.varPO1_FT2_IT3 - dep.varPO2_FT2_IT4  2.3333e+00  5.9063e-01 262  3.9506  1.1703e+00  3.4963e+00 0.0001003 ***
dep.varPO1_FT2_IT3 - dep.varPO2_FT3_IT1  6.6667e-01  5.9063e-01 262  1.1287 -4.9632e-01  1.8297e+00 0.2600431    
dep.varPO1_FT2_IT3 - dep.varPO2_FT3_IT2  1.8333e+00  5.9063e-01 262  3.1040  6.7034e-01  2.9963e+00 0.0021184 ** 
dep.varPO1_FT2_IT3 - dep.varPO2_FT3_IT3 -1.1111e+00  5.9063e-01 262 -1.8812 -2.2741e+00  5.1880e-02 0.0610507 .  
dep.varPO1_FT2_IT3 - dep.varPO2_FT3_IT4 -4.4444e-01  5.9063e-01 262 -0.7525 -1.6074e+00  7.1855e-01 0.4524329    
dep.varPO1_FT2_IT4 - dep.varPO1_FT3_IT1  3.1667e+00  5.9063e-01 262  5.3615  2.0037e+00  4.3297e+00 1.812e-07 ***
dep.varPO1_FT2_IT4 - dep.varPO1_FT3_IT2  7.5000e-01  5.9063e-01 262  1.2698 -4.1299e-01  1.9130e+00 0.2052739    
dep.varPO1_FT2_IT4 - dep.varPO1_FT3_IT3 -8.3333e-02  5.9063e-01 262 -0.1411 -1.2463e+00  1.0797e+00 0.8879060    
dep.varPO1_FT2_IT4 - dep.varPO1_FT3_IT4 -3.3333e-01  5.9063e-01 262 -0.5644 -1.4963e+00  8.2966e-01 0.5729877    
dep.varPO1_FT2_IT4 - dep.varPO2_FT1_IT1  2.8889e+00  5.9063e-01 262  4.8912  1.7259e+00  4.0519e+00 1.751e-06 ***
dep.varPO1_FT2_IT4 - dep.varPO2_FT1_IT2  1.3333e+00  5.9063e-01 262  2.2575  1.7034e-01  2.4963e+00 0.0248026 *  
dep.varPO1_FT2_IT4 - dep.varPO2_FT1_IT3  6.6667e-01  5.9063e-01 262  1.1287 -4.9632e-01  1.8297e+00 0.2600431    
dep.varPO1_FT2_IT4 - dep.varPO2_FT1_IT4  2.8889e+00  5.9063e-01 262  4.8912  1.7259e+00  4.0519e+00 1.751e-06 ***
dep.varPO1_FT2_IT4 - dep.varPO2_FT2_IT1  2.8333e+00  5.9063e-01 262  4.7971  1.6703e+00  3.9963e+00 2.705e-06 ***
dep.varPO1_FT2_IT4 - dep.varPO2_FT2_IT2  5.0000e-01  5.9063e-01 262  0.8465 -6.6299e-01  1.6630e+00 0.3980188    
dep.varPO1_FT2_IT4 - dep.varPO2_FT2_IT3  1.2500e+00  5.9063e-01 262  2.1164  8.7008e-02  2.4130e+00 0.0352561 *  
dep.varPO1_FT2_IT4 - dep.varPO2_FT2_IT4  2.6667e+00  5.9063e-01 262  4.5149  1.5037e+00  3.8297e+00 9.581e-06 ***
dep.varPO1_FT2_IT4 - dep.varPO2_FT3_IT1  1.0000e+00  5.9063e-01 262  1.6931 -1.6299e-01  2.1630e+00 0.0916252 .  
dep.varPO1_FT2_IT4 - dep.varPO2_FT3_IT2  2.1667e+00  5.9063e-01 262  3.6684  1.0037e+00  3.3297e+00 0.0002956 ***
dep.varPO1_FT2_IT4 - dep.varPO2_FT3_IT3 -7.7778e-01  5.9063e-01 262 -1.3169 -1.9408e+00  3.8521e-01 0.1890380    
dep.varPO1_FT2_IT4 - dep.varPO2_FT3_IT4 -1.1111e-01  5.9063e-01 262 -0.1881 -1.2741e+00  1.0519e+00 0.8509266    
dep.varPO1_FT3_IT1 - dep.varPO1_FT3_IT2 -2.4167e+00  5.9063e-01 262 -4.0917 -3.5797e+00 -1.2537e+00 5.706e-05 ***
dep.varPO1_FT3_IT1 - dep.varPO1_FT3_IT3 -3.2500e+00  5.9063e-01 262 -5.5026 -4.4130e+00 -2.0870e+00 8.904e-08 ***
dep.varPO1_FT3_IT1 - dep.varPO1_FT3_IT4 -3.5000e+00  5.9063e-01 262 -5.9258 -4.6630e+00 -2.3370e+00 9.745e-09 ***
dep.varPO1_FT3_IT1 - dep.varPO2_FT1_IT1 -2.7778e-01  5.9063e-01 262 -0.4703 -1.4408e+00  8.8521e-01 0.6385282    
dep.varPO1_FT3_IT1 - dep.varPO2_FT1_IT2 -1.8333e+00  5.9063e-01 262 -3.1040 -2.9963e+00 -6.7034e-01 0.0021184 ** 
dep.varPO1_FT3_IT1 - dep.varPO2_FT1_IT3 -2.5000e+00  5.9063e-01 262 -4.2327 -3.6630e+00 -1.3370e+00 3.196e-05 ***
dep.varPO1_FT3_IT1 - dep.varPO2_FT1_IT4 -2.7778e-01  5.9063e-01 262 -0.4703 -1.4408e+00  8.8521e-01 0.6385282    
dep.varPO1_FT3_IT1 - dep.varPO2_FT2_IT1 -3.3333e-01  5.9063e-01 262 -0.5644 -1.4963e+00  8.2966e-01 0.5729877    
dep.varPO1_FT3_IT1 - dep.varPO2_FT2_IT2 -2.6667e+00  5.9063e-01 262 -4.5149 -3.8297e+00 -1.5037e+00 9.581e-06 ***
dep.varPO1_FT3_IT1 - dep.varPO2_FT2_IT3 -1.9167e+00  5.9063e-01 262 -3.2451 -3.0797e+00 -7.5368e-01 0.0013267 ** 
dep.varPO1_FT3_IT1 - dep.varPO2_FT2_IT4 -5.0000e-01  5.9063e-01 262 -0.8465 -1.6630e+00  6.6299e-01 0.3980188    
dep.varPO1_FT3_IT1 - dep.varPO2_FT3_IT1 -2.1667e+00  5.9063e-01 262 -3.6684 -3.3297e+00 -1.0037e+00 0.0002956 ***
dep.varPO1_FT3_IT1 - dep.varPO2_FT3_IT2 -1.0000e+00  5.9063e-01 262 -1.6931 -2.1630e+00  1.6299e-01 0.0916252 .  
dep.varPO1_FT3_IT1 - dep.varPO2_FT3_IT3 -3.9444e+00  5.9063e-01 262 -6.6783 -5.1074e+00 -2.7815e+00 1.440e-10 ***
dep.varPO1_FT3_IT1 - dep.varPO2_FT3_IT4 -3.2778e+00  5.9063e-01 262 -5.5496 -4.4408e+00 -2.1148e+00 7.005e-08 ***
dep.varPO1_FT3_IT2 - dep.varPO1_FT3_IT3 -8.3333e-01  5.9063e-01 262 -1.4109 -1.9963e+00  3.2966e-01 0.1594557    
dep.varPO1_FT3_IT2 - dep.varPO1_FT3_IT4 -1.0833e+00  5.9063e-01 262 -1.8342 -2.2463e+00  7.9658e-02 0.0677598 .  
dep.varPO1_FT3_IT2 - dep.varPO2_FT1_IT1  2.1389e+00  5.9063e-01 262  3.6214  9.7590e-01  3.3019e+00 0.0003518 ***
dep.varPO1_FT3_IT2 - dep.varPO2_FT1_IT2  5.8333e-01  5.9063e-01 262  0.9876 -5.7966e-01  1.7463e+00 0.3242397    
dep.varPO1_FT3_IT2 - dep.varPO2_FT1_IT3 -8.3333e-02  5.9063e-01 262 -0.1411 -1.2463e+00  1.0797e+00 0.8879060    
dep.varPO1_FT3_IT2 - dep.varPO2_FT1_IT4  2.1389e+00  5.9063e-01 262  3.6214  9.7590e-01  3.3019e+00 0.0003518 ***
dep.varPO1_FT3_IT2 - dep.varPO2_FT2_IT1  2.0833e+00  5.9063e-01 262  3.5273  9.2034e-01  3.2463e+00 0.0004956 ***
dep.varPO1_FT3_IT2 - dep.varPO2_FT2_IT2 -2.5000e-01  5.9063e-01 262 -0.4233 -1.4130e+00  9.1299e-01 0.6724421    
dep.varPO1_FT3_IT2 - dep.varPO2_FT2_IT3  5.0000e-01  5.9063e-01 262  0.8465 -6.6299e-01  1.6630e+00 0.3980188    
dep.varPO1_FT3_IT2 - dep.varPO2_FT2_IT4  1.9167e+00  5.9063e-01 262  3.2451  7.5368e-01  3.0797e+00 0.0013267 ** 
dep.varPO1_FT3_IT2 - dep.varPO2_FT3_IT1  2.5000e-01  5.9063e-01 262  0.4233 -9.1299e-01  1.4130e+00 0.6724421    
dep.varPO1_FT3_IT2 - dep.varPO2_FT3_IT2  1.4167e+00  5.9063e-01 262  2.3986  2.5368e-01  2.5797e+00 0.0171595 *  
dep.varPO1_FT3_IT2 - dep.varPO2_FT3_IT3 -1.5278e+00  5.9063e-01 262 -2.5867 -2.6908e+00 -3.6479e-01 0.0102304 *  
dep.varPO1_FT3_IT2 - dep.varPO2_FT3_IT4 -8.6111e-01  5.9063e-01 262 -1.4579 -2.0241e+00  3.0188e-01 0.1460530    
dep.varPO1_FT3_IT3 - dep.varPO1_FT3_IT4 -2.5000e-01  5.9063e-01 262 -0.4233 -1.4130e+00  9.1299e-01 0.6724421    
dep.varPO1_FT3_IT3 - dep.varPO2_FT1_IT1  2.9722e+00  5.9063e-01 262  5.0323  1.8092e+00  4.1352e+00 9.015e-07 ***
dep.varPO1_FT3_IT3 - dep.varPO2_FT1_IT2  1.4167e+00  5.9063e-01 262  2.3986  2.5368e-01  2.5797e+00 0.0171595 *  
dep.varPO1_FT3_IT3 - dep.varPO2_FT1_IT3  7.5000e-01  5.9063e-01 262  1.2698 -4.1299e-01  1.9130e+00 0.2052739    
dep.varPO1_FT3_IT3 - dep.varPO2_FT1_IT4  2.9722e+00  5.9063e-01 262  5.0323  1.8092e+00  4.1352e+00 9.015e-07 ***
dep.varPO1_FT3_IT3 - dep.varPO2_FT2_IT1  2.9167e+00  5.9063e-01 262  4.9382  1.7537e+00  4.0797e+00 1.406e-06 ***
dep.varPO1_FT3_IT3 - dep.varPO2_FT2_IT2  5.8333e-01  5.9063e-01 262  0.9876 -5.7966e-01  1.7463e+00 0.3242397    
dep.varPO1_FT3_IT3 - dep.varPO2_FT2_IT3  1.3333e+00  5.9063e-01 262  2.2575  1.7034e-01  2.4963e+00 0.0248026 *  
dep.varPO1_FT3_IT3 - dep.varPO2_FT2_IT4  2.7500e+00  5.9063e-01 262  4.6560  1.5870e+00  3.9130e+00 5.128e-06 ***
dep.varPO1_FT3_IT3 - dep.varPO2_FT3_IT1  1.0833e+00  5.9063e-01 262  1.8342 -7.9658e-02  2.2463e+00 0.0677598 .  
dep.varPO1_FT3_IT3 - dep.varPO2_FT3_IT2  2.2500e+00  5.9063e-01 262  3.8095  1.0870e+00  3.4130e+00 0.0001736 ***
dep.varPO1_FT3_IT3 - dep.varPO2_FT3_IT3 -6.9444e-01  5.9063e-01 262 -1.1758 -1.8574e+00  4.6855e-01 0.2407568    
dep.varPO1_FT3_IT3 - dep.varPO2_FT3_IT4 -2.7778e-02  5.9063e-01 262 -0.0470 -1.1908e+00  1.1352e+00 0.9625247    
dep.varPO1_FT3_IT4 - dep.varPO2_FT1_IT1  3.2222e+00  5.9063e-01 262  5.4555  2.0592e+00  4.3852e+00 1.130e-07 ***
dep.varPO1_FT3_IT4 - dep.varPO2_FT1_IT2  1.6667e+00  5.9063e-01 262  2.8218  5.0368e-01  2.8297e+00 0.0051409 ** 
dep.varPO1_FT3_IT4 - dep.varPO2_FT1_IT3  1.0000e+00  5.9063e-01 262  1.6931 -1.6299e-01  2.1630e+00 0.0916252 .  
dep.varPO1_FT3_IT4 - dep.varPO2_FT1_IT4  3.2222e+00  5.9063e-01 262  5.4555  2.0592e+00  4.3852e+00 1.130e-07 ***
dep.varPO1_FT3_IT4 - dep.varPO2_FT2_IT1  3.1667e+00  5.9063e-01 262  5.3615  2.0037e+00  4.3297e+00 1.812e-07 ***
dep.varPO1_FT3_IT4 - dep.varPO2_FT2_IT2  8.3333e-01  5.9063e-01 262  1.4109 -3.2966e-01  1.9963e+00 0.1594557    
dep.varPO1_FT3_IT4 - dep.varPO2_FT2_IT3  1.5833e+00  5.9063e-01 262  2.6807  4.2034e-01  2.7463e+00 0.0078119 ** 
dep.varPO1_FT3_IT4 - dep.varPO2_FT2_IT4  3.0000e+00  5.9063e-01 262  5.0793  1.8370e+00  4.1630e+00 7.203e-07 ***
dep.varPO1_FT3_IT4 - dep.varPO2_FT3_IT1  1.3333e+00  5.9063e-01 262  2.2575  1.7034e-01  2.4963e+00 0.0248026 *  
dep.varPO1_FT3_IT4 - dep.varPO2_FT3_IT2  2.5000e+00  5.9063e-01 262  4.2327  1.3370e+00  3.6630e+00 3.196e-05 ***
dep.varPO1_FT3_IT4 - dep.varPO2_FT3_IT3 -4.4444e-01  5.9063e-01 262 -0.7525 -1.6074e+00  7.1855e-01 0.4524329    
dep.varPO1_FT3_IT4 - dep.varPO2_FT3_IT4  2.2222e-01  5.9063e-01 262  0.3762 -9.4077e-01  1.3852e+00 0.7070398    
dep.varPO2_FT1_IT1 - dep.varPO2_FT1_IT2 -1.5556e+00  5.9063e-01 262 -2.6337 -2.7185e+00 -3.9256e-01 0.0089480 ** 
dep.varPO2_FT1_IT1 - dep.varPO2_FT1_IT3 -2.2222e+00  5.9063e-01 262 -3.7624 -3.3852e+00 -1.0592e+00 0.0002076 ***
dep.varPO2_FT1_IT1 - dep.varPO2_FT1_IT4  0.0000e+00  5.9063e-01 262  0.0000 -1.1630e+00  1.1630e+00 1.0000000    
dep.varPO2_FT1_IT1 - dep.varPO2_FT2_IT1 -5.5556e-02  5.9063e-01 262 -0.0941 -1.2185e+00  1.1074e+00 0.9251326    
dep.varPO2_FT1_IT1 - dep.varPO2_FT2_IT2 -2.3889e+00  5.9063e-01 262 -4.0446 -3.5519e+00 -1.2259e+00 6.899e-05 ***
dep.varPO2_FT1_IT1 - dep.varPO2_FT2_IT3 -1.6389e+00  5.9063e-01 262 -2.7748 -2.8019e+00 -4.7590e-01 0.0059212 ** 
dep.varPO2_FT1_IT1 - dep.varPO2_FT2_IT4 -2.2222e-01  5.9063e-01 262 -0.3762 -1.3852e+00  9.4077e-01 0.7070398    
dep.varPO2_FT1_IT1 - dep.varPO2_FT3_IT1 -1.8889e+00  5.9063e-01 262 -3.1981 -3.0519e+00 -7.2590e-01 0.0015535 ** 
dep.varPO2_FT1_IT1 - dep.varPO2_FT3_IT2 -7.2222e-01  5.9063e-01 262 -1.2228 -1.8852e+00  4.4077e-01 0.2225064    
dep.varPO2_FT1_IT1 - dep.varPO2_FT3_IT3 -3.6667e+00  5.9063e-01 262 -6.2080 -4.8297e+00 -2.5037e+00 2.090e-09 ***
dep.varPO2_FT1_IT1 - dep.varPO2_FT3_IT4 -3.0000e+00  5.9063e-01 262 -5.0793 -4.1630e+00 -1.8370e+00 7.203e-07 ***
dep.varPO2_FT1_IT2 - dep.varPO2_FT1_IT3 -6.6667e-01  5.9063e-01 262 -1.1287 -1.8297e+00  4.9632e-01 0.2600431    
dep.varPO2_FT1_IT2 - dep.varPO2_FT1_IT4  1.5556e+00  5.9063e-01 262  2.6337  3.9256e-01  2.7185e+00 0.0089480 ** 
dep.varPO2_FT1_IT2 - dep.varPO2_FT2_IT1  1.5000e+00  5.9063e-01 262  2.5396  3.3701e-01  2.6630e+00 0.0116749 *  
dep.varPO2_FT1_IT2 - dep.varPO2_FT2_IT2 -8.3333e-01  5.9063e-01 262 -1.4109 -1.9963e+00  3.2966e-01 0.1594557    
dep.varPO2_FT1_IT2 - dep.varPO2_FT2_IT3 -8.3333e-02  5.9063e-01 262 -0.1411 -1.2463e+00  1.0797e+00 0.8879060    
dep.varPO2_FT1_IT2 - dep.varPO2_FT2_IT4  1.3333e+00  5.9063e-01 262  2.2575  1.7034e-01  2.4963e+00 0.0248026 *  
dep.varPO2_FT1_IT2 - dep.varPO2_FT3_IT1 -3.3333e-01  5.9063e-01 262 -0.5644 -1.4963e+00  8.2966e-01 0.5729877    
dep.varPO2_FT1_IT2 - dep.varPO2_FT3_IT2  8.3333e-01  5.9063e-01 262  1.4109 -3.2966e-01  1.9963e+00 0.1594557    
dep.varPO2_FT1_IT2 - dep.varPO2_FT3_IT3 -2.1111e+00  5.9063e-01 262 -3.5743 -3.2741e+00 -9.4812e-01 0.0004179 ***
dep.varPO2_FT1_IT2 - dep.varPO2_FT3_IT4 -1.4444e+00  5.9063e-01 262 -2.4456 -2.6074e+00 -2.8145e-01 0.0151203 *  
dep.varPO2_FT1_IT3 - dep.varPO2_FT1_IT4  2.2222e+00  5.9063e-01 262  3.7624  1.0592e+00  3.3852e+00 0.0002076 ***
dep.varPO2_FT1_IT3 - dep.varPO2_FT2_IT1  2.1667e+00  5.9063e-01 262  3.6684  1.0037e+00  3.3297e+00 0.0002956 ***
dep.varPO2_FT1_IT3 - dep.varPO2_FT2_IT2 -1.6667e-01  5.9063e-01 262 -0.2822 -1.3297e+00  9.9632e-01 0.7780259    
dep.varPO2_FT1_IT3 - dep.varPO2_FT2_IT3  5.8333e-01  5.9063e-01 262  0.9876 -5.7966e-01  1.7463e+00 0.3242397    
dep.varPO2_FT1_IT3 - dep.varPO2_FT2_IT4  2.0000e+00  5.9063e-01 262  3.3862  8.3701e-01  3.1630e+00 0.0008174 ***
dep.varPO2_FT1_IT3 - dep.varPO2_FT3_IT1  3.3333e-01  5.9063e-01 262  0.5644 -8.2966e-01  1.4963e+00 0.5729877    
dep.varPO2_FT1_IT3 - dep.varPO2_FT3_IT2  1.5000e+00  5.9063e-01 262  2.5396  3.3701e-01  2.6630e+00 0.0116749 *  
dep.varPO2_FT1_IT3 - dep.varPO2_FT3_IT3 -1.4444e+00  5.9063e-01 262 -2.4456 -2.6074e+00 -2.8145e-01 0.0151203 *  
dep.varPO2_FT1_IT3 - dep.varPO2_FT3_IT4 -7.7778e-01  5.9063e-01 262 -1.3169 -1.9408e+00  3.8521e-01 0.1890380    
dep.varPO2_FT1_IT4 - dep.varPO2_FT2_IT1 -5.5556e-02  5.9063e-01 262 -0.0941 -1.2185e+00  1.1074e+00 0.9251326    
dep.varPO2_FT1_IT4 - dep.varPO2_FT2_IT2 -2.3889e+00  5.9063e-01 262 -4.0446 -3.5519e+00 -1.2259e+00 6.899e-05 ***
dep.varPO2_FT1_IT4 - dep.varPO2_FT2_IT3 -1.6389e+00  5.9063e-01 262 -2.7748 -2.8019e+00 -4.7590e-01 0.0059212 ** 
dep.varPO2_FT1_IT4 - dep.varPO2_FT2_IT4 -2.2222e-01  5.9063e-01 262 -0.3762 -1.3852e+00  9.4077e-01 0.7070398    
dep.varPO2_FT1_IT4 - dep.varPO2_FT3_IT1 -1.8889e+00  5.9063e-01 262 -3.1981 -3.0519e+00 -7.2590e-01 0.0015535 ** 
dep.varPO2_FT1_IT4 - dep.varPO2_FT3_IT2 -7.2222e-01  5.9063e-01 262 -1.2228 -1.8852e+00  4.4077e-01 0.2225064    
dep.varPO2_FT1_IT4 - dep.varPO2_FT3_IT3 -3.6667e+00  5.9063e-01 262 -6.2080 -4.8297e+00 -2.5037e+00 2.090e-09 ***
dep.varPO2_FT1_IT4 - dep.varPO2_FT3_IT4 -3.0000e+00  5.9063e-01 262 -5.0793 -4.1630e+00 -1.8370e+00 7.203e-07 ***
dep.varPO2_FT2_IT1 - dep.varPO2_FT2_IT2 -2.3333e+00  5.9063e-01 262 -3.9506 -3.4963e+00 -1.1703e+00 0.0001003 ***
dep.varPO2_FT2_IT1 - dep.varPO2_FT2_IT3 -1.5833e+00  5.9063e-01 262 -2.6807 -2.7463e+00 -4.2034e-01 0.0078119 ** 
dep.varPO2_FT2_IT1 - dep.varPO2_FT2_IT4 -1.6667e-01  5.9063e-01 262 -0.2822 -1.3297e+00  9.9632e-01 0.7780259    
dep.varPO2_FT2_IT1 - dep.varPO2_FT3_IT1 -1.8333e+00  5.9063e-01 262 -3.1040 -2.9963e+00 -6.7034e-01 0.0021184 ** 
dep.varPO2_FT2_IT1 - dep.varPO2_FT3_IT2 -6.6667e-01  5.9063e-01 262 -1.1287 -1.8297e+00  4.9632e-01 0.2600431    
dep.varPO2_FT2_IT1 - dep.varPO2_FT3_IT3 -3.6111e+00  5.9063e-01 262 -6.1140 -4.7741e+00 -2.4481e+00 3.511e-09 ***
dep.varPO2_FT2_IT1 - dep.varPO2_FT3_IT4 -2.9444e+00  5.9063e-01 262 -4.9852 -4.1074e+00 -1.7815e+00 1.127e-06 ***
dep.varPO2_FT2_IT2 - dep.varPO2_FT2_IT3  7.5000e-01  5.9063e-01 262  1.2698 -4.1299e-01  1.9130e+00 0.2052739    
dep.varPO2_FT2_IT2 - dep.varPO2_FT2_IT4  2.1667e+00  5.9063e-01 262  3.6684  1.0037e+00  3.3297e+00 0.0002956 ***
dep.varPO2_FT2_IT2 - dep.varPO2_FT3_IT1  5.0000e-01  5.9063e-01 262  0.8465 -6.6299e-01  1.6630e+00 0.3980188    
dep.varPO2_FT2_IT2 - dep.varPO2_FT3_IT2  1.6667e+00  5.9063e-01 262  2.8218  5.0368e-01  2.8297e+00 0.0051409 ** 
dep.varPO2_FT2_IT2 - dep.varPO2_FT3_IT3 -1.2778e+00  5.9063e-01 262 -2.1634 -2.4408e+00 -1.1479e-01 0.0314144 *  
dep.varPO2_FT2_IT2 - dep.varPO2_FT3_IT4 -6.1111e-01  5.9063e-01 262 -1.0347 -1.7741e+00  5.5188e-01 0.3017764    
dep.varPO2_FT2_IT3 - dep.varPO2_FT2_IT4  1.4167e+00  5.9063e-01 262  2.3986  2.5368e-01  2.5797e+00 0.0171595 *  
dep.varPO2_FT2_IT3 - dep.varPO2_FT3_IT1 -2.5000e-01  5.9063e-01 262 -0.4233 -1.4130e+00  9.1299e-01 0.6724421    
dep.varPO2_FT2_IT3 - dep.varPO2_FT3_IT2  9.1667e-01  5.9063e-01 262  1.5520 -2.4632e-01  2.0797e+00 0.1218675    
dep.varPO2_FT2_IT3 - dep.varPO2_FT3_IT3 -2.0278e+00  5.9063e-01 262 -3.4332 -3.1908e+00 -8.6479e-01 0.0006931 ***
dep.varPO2_FT2_IT3 - dep.varPO2_FT3_IT4 -1.3611e+00  5.9063e-01 262 -2.3045 -2.5241e+00 -1.9812e-01 0.0219772 *  
dep.varPO2_FT2_IT4 - dep.varPO2_FT3_IT1 -1.6667e+00  5.9063e-01 262 -2.8218 -2.8297e+00 -5.0368e-01 0.0051409 ** 
dep.varPO2_FT2_IT4 - dep.varPO2_FT3_IT2 -5.0000e-01  5.9063e-01 262 -0.8465 -1.6630e+00  6.6299e-01 0.3980188    
dep.varPO2_FT2_IT4 - dep.varPO2_FT3_IT3 -3.4444e+00  5.9063e-01 262 -5.8318 -4.6074e+00 -2.2815e+00 1.610e-08 ***
dep.varPO2_FT2_IT4 - dep.varPO2_FT3_IT4 -2.7778e+00  5.9063e-01 262 -4.7031 -3.9408e+00 -1.6148e+00 4.150e-06 ***
dep.varPO2_FT3_IT1 - dep.varPO2_FT3_IT2  1.1667e+00  5.9063e-01 262  1.9753  3.6751e-03  2.3297e+00 0.0492857 *  
dep.varPO2_FT3_IT1 - dep.varPO2_FT3_IT3 -1.7778e+00  5.9063e-01 262 -3.0100 -2.9408e+00 -6.1479e-01 0.0028677 ** 
dep.varPO2_FT3_IT1 - dep.varPO2_FT3_IT4 -1.1111e+00  5.9063e-01 262 -1.8812 -2.2741e+00  5.1880e-02 0.0610507 .  
dep.varPO2_FT3_IT2 - dep.varPO2_FT3_IT3 -2.9444e+00  5.9063e-01 262 -4.9852 -4.1074e+00 -1.7815e+00 1.127e-06 ***
dep.varPO2_FT3_IT2 - dep.varPO2_FT3_IT4 -2.2778e+00  5.9063e-01 262 -3.8565 -3.4408e+00 -1.1148e+00 0.0001448 ***
dep.varPO2_FT3_IT3 - dep.varPO2_FT3_IT4  6.6667e-01  5.9063e-01 262  1.1287 -4.9632e-01  1.8297e+00 0.2600431    
---
Signif. codes:  0 ‘***’ 0.001 ‘**’ 0.01 ‘*’ 0.05 ‘.’ 0.1 ‘ ’ 1

  Confidence level: 95%
  Degrees of freedom method: Kenward-Roger 
