# Supplementary material for: The adaptability of Ulmus pumila and the sensitivity of Populus sibirica to semi-arid steppe is reflected in the stem and root vascular cambium and anatomical wood traits
Source: Front Plant Sci. 2024 Jun 12;15:1393245. doi: 10.3389/fpls.2024.1393245 (PMC11202817; doi:10.3389/fpls.2024.1393245)
Supplement: Supplementary file 1 [file DataSheet_1.zip › Populus_results_summary_EWXA.txt]

Call:
lm(formula = Early.wood.xylem.area ~ dep.var, data = x3)

Residuals:
   Min     1Q Median     3Q    Max 
-71981  -7757      0   9468  51076 

Coefficients:
                   Estimate Std. Error t value Pr(>|t|)    
(Intercept)           47490      11244   4.224 6.93e-05 ***
dep.varPO1_FT1_IT2    28417      15901   1.787  0.07813 .  
dep.varPO1_FT1_IT3    23909      15901   1.504  0.13706    
dep.varPO1_FT1_IT4    26731      15901   1.681  0.09709 .  
dep.varPO1_FT2_IT1   -20043      15901  -1.260  0.21157    
dep.varPO1_FT2_IT2    15252      15901   0.959  0.34067    
dep.varPO1_FT2_IT3    21484      15901   1.351  0.18090    
dep.varPO1_FT2_IT4    38838      15901   2.442  0.01704 *  
dep.varPO1_FT3_IT1    18278      15901   1.149  0.25416    
dep.varPO1_FT3_IT2    11932      15901   0.750  0.45547    
dep.varPO1_FT3_IT3    14548      15901   0.915  0.36331    
dep.varPO1_FT3_IT4    28489      15901   1.792  0.07740 .  
dep.varPO2_FT1_IT1    35001      15901   2.201  0.03093 *  
dep.varPO2_FT1_IT2    68219      15901   4.290 5.47e-05 ***
dep.varPO2_FT1_IT3    87660      15901   5.513 5.21e-07 ***
dep.varPO2_FT1_IT4   101275      15901   6.369 1.57e-08 ***
dep.varPO2_FT2_IT1    27230      15901   1.712  0.09112 .  
dep.varPO2_FT2_IT2    21136      15901   1.329  0.18797    
dep.varPO2_FT2_IT3    53710      15901   3.378  0.00118 ** 
dep.varPO2_FT2_IT4   100184      15901   6.300 2.09e-08 ***
dep.varPO2_FT3_IT1     6914      15901   0.435  0.66499    
dep.varPO2_FT3_IT2    72256      15901   4.544 2.17e-05 ***
dep.varPO2_FT3_IT3    92010      15901   5.786 1.73e-07 ***
dep.varPO2_FT3_IT4    68524      15901   4.309 5.10e-05 ***
---
Signif. codes:  0 ‘***’ 0.001 ‘**’ 0.01 ‘*’ 0.05 ‘.’ 0.1 ‘ ’ 1

Residual standard error: 22490 on 72 degrees of freedom
Multiple R-squared:  0.7376,	Adjusted R-squared:  0.6538 
F-statistic:   8.8 on 23 and 72 DF,  p-value: 4.673e-13

  Tukey multiple comparisons of means
    95% family-wise confidence level

Fit: aov(formula = M_EWXA)

$dep.var
                                diff          lwr         upr     p adj
PO1_FT1_IT2-PO1_FT1_IT1  28417.29967  -31715.4978  88550.0971 0.9794444
PO1_FT1_IT3-PO1_FT1_IT1  23908.95500  -36223.8425  84041.7525 0.9975857
PO1_FT1_IT4-PO1_FT1_IT1  26730.52725  -33402.2702  86863.3247 0.9898617
PO1_FT2_IT1-PO1_FT1_IT1 -20042.88600  -80175.6835  40089.9115 0.9998235
PO1_FT2_IT2-PO1_FT1_IT1  15252.51050  -44880.2870  75385.3080 0.9999984
PO1_FT2_IT3-PO1_FT1_IT1  21483.72025  -38649.0772  81616.5177 0.9994821
PO1_FT2_IT4-PO1_FT1_IT1  38838.02933  -21294.7681  98970.8268 0.7121666
PO1_FT3_IT1-PO1_FT1_IT1  18278.21300  -41854.5845  78411.0105 0.9999612
PO1_FT3_IT2-PO1_FT1_IT1  11932.06125  -48200.7362  72064.8587 1.0000000
PO1_FT3_IT3-PO1_FT1_IT1  14547.71825  -45585.0792  74680.5157 0.9999994
PO1_FT3_IT4-PO1_FT1_IT1  28488.52225  -31644.2752  88621.3197 0.9788681
PO2_FT1_IT1-PO1_FT1_IT1  35000.58067  -25132.2168  95133.3781 0.8562410
PO2_FT1_IT2-PO1_FT1_IT1  68219.05867    8086.2612 128351.8561 0.0105569
PO2_FT1_IT3-PO1_FT1_IT1  87659.84300   27527.0455 147792.6405 0.0001272
PO2_FT1_IT4-PO1_FT1_IT1 101274.94300   41142.1455 161407.7405 0.0000041
PO2_FT2_IT1-PO1_FT1_IT1  27229.55500  -32903.2425  87362.3525 0.9873688
PO2_FT2_IT2-PO1_FT1_IT1  21136.28650  -38996.5110  81269.0840 0.9995957
PO2_FT2_IT3-PO1_FT1_IT1  53710.34100   -6422.4565 113843.1385 0.1439554
PO2_FT2_IT4-PO1_FT1_IT1 100183.93325   40051.1358 160316.7307 0.0000054
PO2_FT3_IT1-PO1_FT1_IT1   6914.15950  -53218.6380  67046.9570 1.0000000
PO2_FT3_IT2-PO1_FT1_IT1  72256.07950   12123.2820 132388.8770 0.0045104
PO2_FT3_IT3-PO1_FT1_IT1  92009.96867   31877.1712 152142.7661 0.0000433
PO2_FT3_IT4-PO1_FT1_IT1  68523.60033    8390.8029 128656.3978 0.0099162
PO1_FT1_IT3-PO1_FT1_IT2  -4508.34467  -64641.1421  55624.4528 1.0000000
PO1_FT1_IT4-PO1_FT1_IT2  -1686.77242  -61819.5699  58446.0251 1.0000000
PO1_FT2_IT1-PO1_FT1_IT2 -48460.18567 -108592.9831  11672.6118 0.2945720
PO1_FT2_IT2-PO1_FT1_IT2 -13164.78917  -73297.5866  46968.0083 0.9999999
PO1_FT2_IT3-PO1_FT1_IT2  -6933.57942  -67066.3769  53199.2181 1.0000000
PO1_FT2_IT4-PO1_FT1_IT2  10420.72967  -49712.0678  70553.5271 1.0000000
PO1_FT3_IT1-PO1_FT1_IT2 -10139.08667  -70271.8841  49993.7108 1.0000000
PO1_FT3_IT2-PO1_FT1_IT2 -16485.23842  -76618.0359  43647.5591 0.9999936
PO1_FT3_IT3-PO1_FT1_IT2 -13869.58142  -74002.3789  46263.2161 0.9999997
PO1_FT3_IT4-PO1_FT1_IT2     71.22258  -60061.5749  60204.0201 1.0000000
PO2_FT1_IT1-PO1_FT1_IT2   6583.28100  -53549.5165  66716.0785 1.0000000
PO2_FT1_IT2-PO1_FT1_IT2  39801.75900  -20331.0385  99934.5565 0.6699289
PO2_FT1_IT3-PO1_FT1_IT2  59242.54333    -890.2541 119375.3408 0.0585022
PO2_FT1_IT4-PO1_FT1_IT2  72857.64333   12724.8459 132990.4408 0.0039594
PO2_FT2_IT1-PO1_FT1_IT2  -1187.74467  -61320.5421  58945.0528 1.0000000
PO2_FT2_IT2-PO1_FT1_IT2  -7281.01317  -67413.8106  52851.7843 1.0000000
PO2_FT2_IT3-PO1_FT1_IT2  25293.04133  -34839.7561  85425.8388 0.9949054
PO2_FT2_IT4-PO1_FT1_IT2  71766.63358   11633.8361 131899.4311 0.0050116
PO2_FT3_IT1-PO1_FT1_IT2 -21503.14017  -81635.9376  38629.6573 0.9994750
PO2_FT3_IT2-PO1_FT1_IT2  43838.77983  -16294.0176 103971.5773 0.4849523
PO2_FT3_IT3-PO1_FT1_IT2  63592.66900    3459.8715 123725.4665 0.0264024
PO2_FT3_IT4-PO1_FT1_IT2  40106.30067  -20026.4968 100239.0981 0.6562690
PO1_FT1_IT4-PO1_FT1_IT3   2821.57225  -57311.2252  62954.3697 1.0000000
PO1_FT2_IT1-PO1_FT1_IT3 -43951.84100 -104084.6385  16180.9565 0.4798418
PO1_FT2_IT2-PO1_FT1_IT3  -8656.44450  -68789.2420  51476.3530 1.0000000
PO1_FT2_IT3-PO1_FT1_IT3  -2425.23475  -62558.0322  57707.5627 1.0000000
PO1_FT2_IT4-PO1_FT1_IT3  14929.07433  -45203.7231  75061.8718 0.9999990
PO1_FT3_IT1-PO1_FT1_IT3  -5630.74200  -65763.5395  54502.0555 1.0000000
PO1_FT3_IT2-PO1_FT1_IT3 -11976.89375  -72109.6912  48155.9037 1.0000000
PO1_FT3_IT3-PO1_FT1_IT3  -9361.23675  -69494.0342  50771.5607 1.0000000
PO1_FT3_IT4-PO1_FT1_IT3   4579.56725  -55553.2302  64712.3647 1.0000000
PO2_FT1_IT1-PO1_FT1_IT3  11091.62567  -49041.1718  71224.4231 1.0000000
PO2_FT1_IT2-PO1_FT1_IT3  44310.10367  -15822.6938 104442.9011 0.4637476
PO2_FT1_IT3-PO1_FT1_IT3  63750.88800    3618.0905 123883.6855 0.0256166
PO2_FT1_IT4-PO1_FT1_IT3  77365.98800   17233.1905 137498.7855 0.0014523
PO2_FT2_IT1-PO1_FT1_IT3   3320.60000  -56812.1975  63453.3975 1.0000000
PO2_FT2_IT2-PO1_FT1_IT3  -2772.66850  -62905.4660  57360.1290 1.0000000
PO2_FT2_IT3-PO1_FT1_IT3  29801.38600  -30331.4115  89934.1835 0.9658405
PO2_FT2_IT4-PO1_FT1_IT3  76274.97825   16142.1808 136407.7757 0.0018588
PO2_FT3_IT1-PO1_FT1_IT3 -16994.79550  -77127.5930  43138.0020 0.9999890
PO2_FT3_IT2-PO1_FT1_IT3  48347.12450  -11785.6730 108479.9220 0.2986486
PO2_FT3_IT3-PO1_FT1_IT3  68101.01367    7968.2162 128233.8111 0.0108154
PO2_FT3_IT4-PO1_FT1_IT3  44614.64533  -15518.1521 104747.4428 0.4501993
PO1_FT2_IT1-PO1_FT1_IT4 -46773.41325 -106906.2107  13359.3842 0.3587821
PO1_FT2_IT2-PO1_FT1_IT4 -11478.01675  -71610.8142  48654.7807 1.0000000
PO1_FT2_IT3-PO1_FT1_IT4  -5246.80700  -65379.6045  54885.9905 1.0000000
PO1_FT2_IT4-PO1_FT1_IT4  12107.50208  -48025.2954  72240.2996 1.0000000
PO1_FT3_IT1-PO1_FT1_IT4  -8452.31425  -68585.1117  51680.4832 1.0000000
PO1_FT3_IT2-PO1_FT1_IT4 -14798.46600  -74931.2635  45334.3315 0.9999991
PO1_FT3_IT3-PO1_FT1_IT4 -12182.80900  -72315.6065  47949.9885 1.0000000
PO1_FT3_IT4-PO1_FT1_IT4   1757.99500  -58374.8025  61890.7925 1.0000000
PO2_FT1_IT1-PO1_FT1_IT4   8270.05342  -51862.7441  68402.8509 1.0000000
PO2_FT1_IT2-PO1_FT1_IT4  41488.53142  -18644.2661 101621.3289 0.5930668
PO2_FT1_IT3-PO1_FT1_IT4  60929.31575     796.5183 121062.1132 0.0433329
PO2_FT1_IT4-PO1_FT1_IT4  74544.41575   14411.6183 134677.2132 0.0027350
PO2_FT2_IT1-PO1_FT1_IT4    499.02775  -59633.7697  60631.8252 1.0000000
PO2_FT2_IT2-PO1_FT1_IT4  -5594.24075  -65727.0382  54538.5567 1.0000000
PO2_FT2_IT3-PO1_FT1_IT4  26979.81375  -33152.9837  87112.6112 0.9886715
PO2_FT2_IT4-PO1_FT1_IT4  73453.40600   13320.6085 133586.2035 0.0034770
PO2_FT3_IT1-PO1_FT1_IT4 -19816.36775  -79949.1652  40316.4297 0.9998528
PO2_FT3_IT2-PO1_FT1_IT4  45525.55225  -14607.2452 105658.3497 0.4105414
PO2_FT3_IT3-PO1_FT1_IT4  65279.44142    5146.6439 125412.2389 0.0190493
PO2_FT3_IT4-PO1_FT1_IT4  41793.07308  -18339.7244 101925.8706 0.5789905
PO1_FT2_IT2-PO1_FT2_IT1  35295.39650  -24837.4010  95428.1940 0.8469179
PO1_FT2_IT3-PO1_FT2_IT1  41526.60625  -18606.1912 101659.4037 0.5913083
PO1_FT2_IT4-PO1_FT2_IT1  58880.91533   -1251.8821 119013.7128 0.0622996
PO1_FT3_IT1-PO1_FT2_IT1  38321.09900  -21811.6985  98453.8965 0.7340561
PO1_FT3_IT2-PO1_FT2_IT1  31974.94725  -28157.8502  92107.7447 0.9323613
PO1_FT3_IT3-PO1_FT2_IT1  34590.60425  -25542.1932  94723.4017 0.8686549
PO1_FT3_IT4-PO1_FT2_IT1  48531.40825  -11601.3892 108664.2057 0.2920214
PO2_FT1_IT1-PO1_FT2_IT1  55043.46667   -5089.3308 115176.2641 0.1173507
PO2_FT1_IT2-PO1_FT2_IT1  88261.94467   28129.1472 148394.7421 0.0001098
PO2_FT1_IT3-PO1_FT2_IT1 107702.72900   47569.9315 167835.5265 0.0000008
PO2_FT1_IT4-PO1_FT2_IT1 121317.82900   61185.0315 181450.6265 0.0000000
PO2_FT2_IT1-PO1_FT2_IT1  47272.44100  -12860.3565 107405.2385 0.3390505
PO2_FT2_IT2-PO1_FT2_IT1  41179.17250  -18953.6250 101311.9700 0.6073324
PO2_FT2_IT3-PO1_FT2_IT1  73753.22700   13620.4295 133886.0245 0.0032560
PO2_FT2_IT4-PO1_FT2_IT1 120226.81925   60094.0218 180359.6167 0.0000000
PO2_FT3_IT1-PO1_FT2_IT1  26957.04550  -33175.7520  87089.8430 0.9887847
PO2_FT3_IT2-PO1_FT2_IT1  92298.96550   32166.1680 152431.7630 0.0000403
PO2_FT3_IT3-PO1_FT2_IT1 112052.85467   51920.0572 172185.6521 0.0000002
PO2_FT3_IT4-PO1_FT2_IT1  88566.48633   28433.6889 148699.2838 0.0001018
PO1_FT2_IT3-PO1_FT2_IT2   6231.20975  -53901.5877  66364.0072 1.0000000
PO1_FT2_IT4-PO1_FT2_IT2  23585.51883  -36547.2786  83718.3163 0.9979984
PO1_FT3_IT1-PO1_FT2_IT2   3025.70250  -57107.0950  63158.5000 1.0000000
PO1_FT3_IT2-PO1_FT2_IT2  -3320.44925  -63453.2467  56812.3482 1.0000000
PO1_FT3_IT3-PO1_FT2_IT2   -704.79225  -60837.5897  59428.0052 1.0000000
PO1_FT3_IT4-PO1_FT2_IT2  13236.01175  -46896.7857  73368.8092 0.9999999
PO2_FT1_IT1-PO1_FT2_IT2  19748.07017  -40384.7273  79880.8676 0.9998608
PO2_FT1_IT2-PO1_FT2_IT2  52966.54817   -7166.2493 113099.3456 0.1607336
PO2_FT1_IT3-PO1_FT2_IT2  72407.33250   12274.5350 132540.1300 0.0043654
PO2_FT1_IT4-PO1_FT2_IT2  86022.43250   25889.6350 146155.2300 0.0001895
PO2_FT2_IT1-PO1_FT2_IT2  11977.04450  -48155.7530  72109.8420 1.0000000
PO2_FT2_IT2-PO1_FT2_IT2   5883.77600  -54249.0215  66016.5735 1.0000000
PO2_FT2_IT3-PO1_FT2_IT2  38457.83050  -21674.9670  98590.6280 0.7283254
PO2_FT2_IT4-PO1_FT2_IT2  84931.42275   24798.6253 145064.2202 0.0002467
PO2_FT3_IT1-PO1_FT2_IT2  -8338.35100  -68471.1485  51794.4465 1.0000000
PO2_FT3_IT2-PO1_FT2_IT2  57003.56900   -3129.2285 117136.3665 0.0856057
PO2_FT3_IT3-PO1_FT2_IT2  76757.45817   16624.6607 136890.2556 0.0016671
PO2_FT3_IT4-PO1_FT2_IT2  53271.08983   -6861.7076 113403.8873 0.1536907
PO1_FT2_IT4-PO1_FT2_IT3  17354.30908  -42778.4884  77487.1066 0.9999841
PO1_FT3_IT1-PO1_FT2_IT3  -3205.50725  -63338.3047  56927.2902 1.0000000
PO1_FT3_IT2-PO1_FT2_IT3  -9551.65900  -69684.4565  50581.1385 1.0000000
PO1_FT3_IT3-PO1_FT2_IT3  -6936.00200  -67068.7995  53196.7955 1.0000000
PO1_FT3_IT4-PO1_FT2_IT3   7004.80200  -53127.9955  67137.5995 1.0000000
PO2_FT1_IT1-PO1_FT2_IT3  13516.86042  -46615.9371  73649.6579 0.9999998
PO2_FT1_IT2-PO1_FT2_IT3  46735.33842  -13397.4591 106868.1359 0.3603115
PO2_FT1_IT3-PO1_FT2_IT3  66176.12275    6043.3253 126308.9202 0.0159550
PO2_FT1_IT4-PO1_FT2_IT3  79791.22275   19658.4253 139924.0202 0.0008320
PO2_FT2_IT1-PO1_FT2_IT3   5745.83475  -54386.9627  65878.6322 1.0000000
PO2_FT2_IT2-PO1_FT2_IT3   -347.43375  -60480.2312  59785.3637 1.0000000
PO2_FT2_IT3-PO1_FT2_IT3  32226.62075  -27906.1767  92359.4182 0.9273907
PO2_FT2_IT4-PO1_FT2_IT3  78700.21300   18567.4155 138833.0105 0.0010704
PO2_FT3_IT1-PO1_FT2_IT3 -14569.56075  -74702.3582  45563.2367 0.9999993
PO2_FT3_IT2-PO1_FT2_IT3  50772.35925   -9360.4382 110905.1567 0.2188687
PO2_FT3_IT3-PO1_FT2_IT3  70526.24842   10393.4509 130659.0459 0.0065277
PO2_FT3_IT4-PO1_FT2_IT3  47039.88008  -13092.9174 107172.6776 0.3481725
PO1_FT3_IT1-PO1_FT2_IT4 -20559.81633  -80692.6138  39572.9811 0.9997363
PO1_FT3_IT2-PO1_FT2_IT4 -26905.96808  -87038.7656  33226.8294 0.9890353
PO1_FT3_IT3-PO1_FT2_IT4 -24290.31108  -84423.1086  35842.4864 0.9970079
PO1_FT3_IT4-PO1_FT2_IT4 -10349.50708  -70482.3046  49783.2904 1.0000000
PO2_FT1_IT1-PO1_FT2_IT4  -3837.44867  -63970.2461  56295.3488 1.0000000
PO2_FT1_IT2-PO1_FT2_IT4  29381.02933  -30751.7681  89513.8268 0.9705354
PO2_FT1_IT3-PO1_FT2_IT4  48821.81367  -11310.9838 108954.6111 0.2817623
PO2_FT1_IT4-PO1_FT2_IT4  62436.91367    2304.1162 122569.7111 0.0328374
PO2_FT2_IT1-PO1_FT2_IT4 -11608.47433  -71741.2718  48524.3231 1.0000000
PO2_FT2_IT2-PO1_FT2_IT4 -17701.74283  -77834.5403  42431.0546 0.9999775
PO2_FT2_IT3-PO1_FT2_IT4  14872.31167  -45260.4858  75005.1091 0.9999990
PO2_FT2_IT4-PO1_FT2_IT4  61345.90392    1213.1064 121478.7014 0.0401695
PO2_FT3_IT1-PO1_FT2_IT4 -31923.86983  -92056.6673  28208.9276 0.9333409
PO2_FT3_IT2-PO1_FT2_IT4  33418.05017  -26714.7473  93550.8476 0.9005361
PO2_FT3_IT3-PO1_FT2_IT4  53171.93933   -6960.8581 113304.7368 0.1559570
PO2_FT3_IT4-PO1_FT2_IT4  29685.57100  -30447.2265  89818.3685 0.9671863
PO1_FT3_IT2-PO1_FT3_IT1  -6346.15175  -66478.9492  53786.6457 1.0000000
PO1_FT3_IT3-PO1_FT3_IT1  -3730.49475  -63863.2922  56402.3027 1.0000000
PO1_FT3_IT4-PO1_FT3_IT1  10210.30925  -49922.4882  70343.1067 1.0000000
PO2_FT1_IT1-PO1_FT3_IT1  16722.36767  -43410.4298  76855.1651 0.9999917
PO2_FT1_IT2-PO1_FT3_IT1  49940.84567  -10191.9518 110073.6431 0.2443860
PO2_FT1_IT3-PO1_FT3_IT1  69381.63000    9248.8325 129514.4275 0.0083009
PO2_FT1_IT4-PO1_FT3_IT1  82996.73000   22863.9325 143129.5275 0.0003918
PO2_FT2_IT1-PO1_FT3_IT1   8951.34200  -51181.4555  69084.1395 1.0000000
PO2_FT2_IT2-PO1_FT3_IT1   2858.07350  -57274.7240  62990.8710 1.0000000
PO2_FT2_IT3-PO1_FT3_IT1  35432.12800  -24700.6695  95564.9255 0.8424833
PO2_FT2_IT4-PO1_FT3_IT1  81905.72025   21772.9228 142038.5177 0.0005073
PO2_FT3_IT1-PO1_FT3_IT1 -11364.05350  -71496.8510  48768.7440 1.0000000
PO2_FT3_IT2-PO1_FT3_IT1  53977.86650   -6154.9310 114110.6640 0.1382667
PO2_FT3_IT3-PO1_FT3_IT1  73731.75567   13598.9582 133864.5531 0.0032714
PO2_FT3_IT4-PO1_FT3_IT1  50245.38733   -9887.4101 110378.1848 0.2348158
PO1_FT3_IT3-PO1_FT3_IT2   2615.65700  -57517.1405  62748.4545 1.0000000
PO1_FT3_IT4-PO1_FT3_IT2  16556.46100  -43576.3365  76689.2585 0.9999931
PO2_FT1_IT1-PO1_FT3_IT2  23068.51942  -37064.2781  83201.3169 0.9985328
PO2_FT1_IT2-PO1_FT3_IT2  56286.99742   -3845.8001 116419.7949 0.0962611
PO2_FT1_IT3-PO1_FT3_IT2  75727.78175   15594.9843 135860.5792 0.0021017
PO2_FT1_IT4-PO1_FT3_IT2  89342.88175   29210.0843 149475.6792 0.0000841
PO2_FT2_IT1-PO1_FT3_IT2  15297.49375  -44835.3037  75430.2912 0.9999984
PO2_FT2_IT2-PO1_FT3_IT2   9204.22525  -50928.5722  69337.0227 1.0000000
PO2_FT2_IT3-PO1_FT3_IT2  41778.27975  -18354.5177 101911.0772 0.5796748
PO2_FT2_IT4-PO1_FT3_IT2  88251.87200   28119.0745 148384.6695 0.0001100
PO2_FT3_IT1-PO1_FT3_IT2  -5017.90175  -65150.6992  55114.8957 1.0000000
PO2_FT3_IT2-PO1_FT3_IT2  60324.01825     191.2208 120456.8157 0.0483220
PO2_FT3_IT3-PO1_FT3_IT2  80077.90742   19945.1099 140210.7049 0.0007784
PO2_FT3_IT4-PO1_FT3_IT2  56591.53908   -3541.2584 116724.3366 0.0916048
PO1_FT3_IT4-PO1_FT3_IT3  13940.80400  -46191.9935  74073.6015 0.9999997
PO2_FT1_IT1-PO1_FT3_IT3  20452.86242  -39679.9351  80585.6599 0.9997570
PO2_FT1_IT2-PO1_FT3_IT3  53671.34042   -6461.4571 113804.1379 0.1447999
PO2_FT1_IT3-PO1_FT3_IT3  73112.12475   12979.3273 133244.9222 0.0037460
PO2_FT1_IT4-PO1_FT3_IT3  86727.22475   26594.4273 146860.0222 0.0001597
PO2_FT2_IT1-PO1_FT3_IT3  12681.83675  -47450.9607  72814.6342 1.0000000
PO2_FT2_IT2-PO1_FT3_IT3   6588.56825  -53544.2292  66721.3657 1.0000000
PO2_FT2_IT3-PO1_FT3_IT3  39162.62275  -20970.1747  99295.4202 0.6981298
PO2_FT2_IT4-PO1_FT3_IT3  85636.21500   25503.4175 145769.0125 0.0002081
PO2_FT3_IT1-PO1_FT3_IT3  -7633.55875  -67766.3562  52499.2387 1.0000000
PO2_FT3_IT2-PO1_FT3_IT3  57708.36125   -2424.4362 117841.1587 0.0761105
PO2_FT3_IT3-PO1_FT3_IT3  77462.25042   17329.4529 137595.0479 0.0014208
PO2_FT3_IT4-PO1_FT3_IT3  53975.88208   -6156.9154 114108.6796 0.1383082
PO2_FT1_IT1-PO1_FT3_IT4   6512.05842  -53620.7391  66644.8559 1.0000000
PO2_FT1_IT2-PO1_FT3_IT4  39730.53642  -20402.2611  99863.3339 0.6731045
PO2_FT1_IT3-PO1_FT3_IT4  59171.32075    -961.4767 119304.1182 0.0592338
PO2_FT1_IT4-PO1_FT3_IT4  72786.42075   12653.6233 132919.2182 0.0040211
PO2_FT2_IT1-PO1_FT3_IT4  -1258.96725  -61391.7647  58873.8302 1.0000000
PO2_FT2_IT2-PO1_FT3_IT4  -7352.23575  -67485.0332  52780.5617 1.0000000
PO2_FT2_IT3-PO1_FT3_IT4  25221.81875  -34910.9787  85354.6162 0.9950871
PO2_FT2_IT4-PO1_FT3_IT4  71695.41100   11562.6135 131828.2085 0.0050887
PO2_FT3_IT1-PO1_FT3_IT4 -21574.36275  -81707.1602  38558.4347 0.9994482
PO2_FT3_IT2-PO1_FT3_IT4  43767.55725  -16365.2402 103900.3547 0.4881788
PO2_FT3_IT3-PO1_FT3_IT4  63521.44642    3388.6489 123654.2439 0.0267633
PO2_FT3_IT4-PO1_FT3_IT4  40035.07808  -20097.7194 100167.8756 0.6594749
PO2_FT1_IT2-PO2_FT1_IT1  33218.47800  -26914.3195  93351.2755 0.9054223
PO2_FT1_IT3-PO2_FT1_IT1  52659.26233   -7473.5351 112792.0598 0.1680876
PO2_FT1_IT4-PO2_FT1_IT1  66274.36233    6141.5649 126407.1598 0.0156457
PO2_FT2_IT1-PO2_FT1_IT1  -7771.02567  -67903.8231  52361.7718 1.0000000
PO2_FT2_IT2-PO2_FT1_IT1 -13864.29417  -73997.0916  46268.5033 0.9999997
PO2_FT2_IT3-PO2_FT1_IT1  18709.76033  -41423.0371  78842.5578 0.9999425
PO2_FT2_IT4-PO2_FT1_IT1  65183.35258    5050.5551 125316.1501 0.0194117
PO2_FT3_IT1-PO2_FT1_IT1 -28086.42117  -88219.2186  32046.3763 0.9819628
PO2_FT3_IT2-PO2_FT1_IT1  37255.49883  -22877.2986  97388.2963 0.7770586
PO2_FT3_IT3-PO2_FT1_IT1  57009.38800   -3123.4095 117142.1855 0.0855234
PO2_FT3_IT4-PO2_FT1_IT1  33523.01967  -26609.7778  93655.8171 0.8979031
PO2_FT1_IT3-PO2_FT1_IT2  19440.78433  -40692.0131  79573.5818 0.9998920
PO2_FT1_IT4-PO2_FT1_IT2  33055.88433  -27076.9131  93188.6818 0.9092869
PO2_FT2_IT1-PO2_FT1_IT2 -40989.50367 -101122.3011  19143.2938 0.6160537
PO2_FT2_IT2-PO2_FT1_IT2 -47082.77217 -107215.5696  13050.0253 0.3464804
PO2_FT2_IT3-PO2_FT1_IT2 -14508.71767  -74641.5151  45624.0798 0.9999994
PO2_FT2_IT4-PO2_FT1_IT2  31964.87458  -28167.9229  92097.6721 0.9325552
PO2_FT3_IT1-PO2_FT1_IT2 -61304.89917 -121437.6966  -1172.1017 0.0404715
PO2_FT3_IT2-PO2_FT1_IT2   4037.02083  -56095.7766  64169.8183 1.0000000
PO2_FT3_IT3-PO2_FT1_IT2  23790.91000  -36341.8875  83923.7075 0.9977440
PO2_FT3_IT4-PO2_FT1_IT2    304.54167  -59828.2558  60437.3391 1.0000000
PO2_FT1_IT4-PO2_FT1_IT3  13615.10000  -46517.6975  73747.8975 0.9999998
PO2_FT2_IT1-PO2_FT1_IT3 -60430.28800 -120563.0855   -297.4905 0.0474111
PO2_FT2_IT2-PO2_FT1_IT3 -66523.55650 -126656.3540  -6390.7590 0.0148860
PO2_FT2_IT3-PO2_FT1_IT3 -33949.50200  -94082.2995  26183.2955 0.8867571
PO2_FT2_IT4-PO2_FT1_IT3  12524.09025  -47608.7072  72656.8877 1.0000000
PO2_FT3_IT1-PO2_FT1_IT3 -80745.68350 -140878.4810 -20612.8860 0.0006661
PO2_FT3_IT2-PO2_FT1_IT3 -15403.76350  -75536.5610  44729.0340 0.9999981
PO2_FT3_IT3-PO2_FT1_IT3   4350.12567  -55782.6718  64482.9231 1.0000000
PO2_FT3_IT4-PO2_FT1_IT3 -19136.24267  -79269.0401  40996.5548 0.9999166
PO2_FT2_IT1-PO2_FT1_IT4 -74045.38800 -134178.1855 -13912.5905 0.0030535
PO2_FT2_IT2-PO2_FT1_IT4 -80138.65650 -140271.4540 -20005.8590 0.0007674
PO2_FT2_IT3-PO2_FT1_IT4 -47564.60200 -107697.3995  12568.1955 0.3277775
PO2_FT2_IT4-PO2_FT1_IT4  -1091.00975  -61223.8072  59041.7877 1.0000000
PO2_FT3_IT1-PO2_FT1_IT4 -94360.78350 -154493.5810 -34227.9860 0.0000240
PO2_FT3_IT2-PO2_FT1_IT4 -29018.86350  -89151.6610  31113.9340 0.9741736
PO2_FT3_IT3-PO2_FT1_IT4  -9264.97433  -69397.7718  50867.8231 1.0000000
PO2_FT3_IT4-PO2_FT1_IT4 -32751.34267  -92884.1401  27381.4548 0.9162462
PO2_FT2_IT2-PO2_FT2_IT1  -6093.26850  -66226.0660  54039.5290 1.0000000
PO2_FT2_IT3-PO2_FT2_IT1  26480.78600  -33652.0115  86613.5835 0.9909503
PO2_FT2_IT4-PO2_FT2_IT1  72954.37825   12821.5808 133087.1757 0.0038770
PO2_FT3_IT1-PO2_FT2_IT1 -20315.39550  -80448.1930  39817.4020 0.9997814
PO2_FT3_IT2-PO2_FT2_IT1  45026.52450  -15106.2730 105159.3220 0.4320955
PO2_FT3_IT3-PO2_FT2_IT1  64780.41367    4647.6162 124913.2111 0.0210011
PO2_FT3_IT4-PO2_FT2_IT1  41294.04533  -18838.7521 101426.8428 0.6020403
PO2_FT2_IT3-PO2_FT2_IT2  32574.05450  -27558.7430  92706.8520 0.9201307
PO2_FT2_IT4-PO2_FT2_IT2  79047.64675   18914.8493 139180.4442 0.0009881
PO2_FT3_IT1-PO2_FT2_IT2 -14222.12700  -74354.9245  45910.6705 0.9999996
PO2_FT3_IT2-PO2_FT2_IT2  51119.79300   -9013.0045 111252.5905 0.2087795
PO2_FT3_IT3-PO2_FT2_IT2  70873.68217   10740.8847 131006.4796 0.0060643
PO2_FT3_IT4-PO2_FT2_IT2  47387.31383  -12745.4836 107520.1113 0.3345931
PO2_FT2_IT4-PO2_FT2_IT3  46473.59225  -13659.2052 106606.3897 0.3709146
PO2_FT3_IT1-PO2_FT2_IT3 -46796.18150 -106928.9790  13336.6160 0.3578691
PO2_FT3_IT2-PO2_FT2_IT3  18545.73850  -41587.0590  78678.5360 0.9999504
PO2_FT3_IT3-PO2_FT2_IT3  38299.62767  -21833.1698  98432.4251 0.7349519
PO2_FT3_IT4-PO2_FT2_IT3  14813.25933  -45319.5381  74946.0568 0.9999991
PO2_FT3_IT1-PO2_FT2_IT4 -93269.77375 -153402.5712 -33136.9763 0.0000316
PO2_FT3_IT2-PO2_FT2_IT4 -27927.85375  -88060.6512  32204.9437 0.9830805
PO2_FT3_IT3-PO2_FT2_IT4  -8173.96458  -68306.7621  51958.8329 1.0000000
PO2_FT3_IT4-PO2_FT2_IT4 -31660.33292  -91793.1304  28472.4646 0.9382400
PO2_FT3_IT2-PO2_FT3_IT1  65341.92000    5209.1225 125474.7175 0.0188171
PO2_FT3_IT3-PO2_FT3_IT1  85095.80917   24963.0117 145228.6066 0.0002371
PO2_FT3_IT4-PO2_FT3_IT1  61609.44083    1476.6434 121742.2383 0.0382759
PO2_FT3_IT3-PO2_FT3_IT2  19753.88917  -40378.9083  79886.6866 0.9998601
PO2_FT3_IT4-PO2_FT3_IT2  -3732.47917  -63865.2766  56400.3183 1.0000000
PO2_FT3_IT4-PO2_FT3_IT3 -23486.36833  -83619.1658  36646.4291 0.9981122
