# Supplementary material for: The adaptability of Ulmus pumila and the sensitivity of Populus sibirica to semi-arid steppe is reflected in the stem and root vascular cambium and anatomical wood traits
Source: Front Plant Sci. 2024 Jun 12;15:1393245. doi: 10.3389/fpls.2024.1393245 (PMC11202817; doi:10.3389/fpls.2024.1393245)
Supplement: Supplementary file 1 [file DataSheet_1.zip › Populus_results_summary_LWIm.txt]

Linear mixed model fit by REML. t-tests use Satterthwaite's method ['lmerModLmerTest']
Formula: LWIm ~ dep.var + (1 | rep)
   Data: x1

REML criterion at convergence: 4095.2

Scaled residuals: 
    Min      1Q  Median      3Q     Max 
-2.6195 -0.3085 -0.0038  0.2347  4.2663 

Random effects:
 Groups   Name        Variance Std.Dev.
 rep      (Intercept)      0     0.0   
 Residual             254790   504.8   
Number of obs: 288, groups:  rep, 3

Fixed effects:
                   Estimate Std. Error     df t value Pr(>|t|)    
(Intercept)           986.1      145.7  264.0   6.767 8.45e-11 ***
dep.varPO1_FT1_IT2    802.2      206.1  264.0   3.893 0.000126 ***
dep.varPO1_FT1_IT3    618.3      206.1  264.0   3.000 0.002954 ** 
dep.varPO1_FT1_IT4    687.9      206.1  264.0   3.338 0.000965 ***
dep.varPO1_FT2_IT1   -810.7      206.1  264.0  -3.934 0.000107 ***
dep.varPO1_FT2_IT2   -722.3      206.1  264.0  -3.505 0.000536 ***
dep.varPO1_FT2_IT3    387.9      206.1  264.0   1.882 0.060911 .  
dep.varPO1_FT2_IT4    415.3      206.1  264.0   2.015 0.044883 *  
dep.varPO1_FT3_IT1   -477.6      206.1  264.0  -2.318 0.021242 *  
dep.varPO1_FT3_IT2    233.9      206.1  264.0   1.135 0.257424    
dep.varPO1_FT3_IT3    539.9      206.1  264.0   2.620 0.009306 ** 
dep.varPO1_FT3_IT4    500.0      206.1  264.0   2.426 0.015920 *  
dep.varPO2_FT1_IT1   -718.1      206.1  264.0  -3.485 0.000577 ***
dep.varPO2_FT1_IT2    255.3      206.1  264.0   1.239 0.216460    
dep.varPO2_FT1_IT3   -484.4      206.1  264.0  -2.351 0.019466 *  
dep.varPO2_FT1_IT4   -601.3      206.1  264.0  -2.918 0.003825 ** 
dep.varPO2_FT2_IT1   -873.0      206.1  264.0  -4.236 3.14e-05 ***
dep.varPO2_FT2_IT2   -746.5      206.1  264.0  -3.623 0.000350 ***
dep.varPO2_FT2_IT3   -678.8      206.1  264.0  -3.294 0.001123 ** 
dep.varPO2_FT2_IT4   -675.2      206.1  264.0  -3.277 0.001192 ** 
dep.varPO2_FT3_IT1   -906.0      206.1  264.0  -4.396 1.60e-05 ***
dep.varPO2_FT3_IT2   -473.7      206.1  264.0  -2.299 0.022301 *  
dep.varPO2_FT3_IT3   -770.3      206.1  264.0  -3.738 0.000228 ***
dep.varPO2_FT3_IT4   -562.2      206.1  264.0  -2.728 0.006797 ** 
---
Signif. codes:  0 ‘***’ 0.001 ‘**’ 0.01 ‘*’ 0.05 ‘.’ 0.1 ‘ ’ 1
optimizer (nloptwrap) convergence code: 0 (OK)
boundary (singular) fit: see help('isSingular')

0.571467221336965
0.571467221336965
Least Squares Means table:

                                          Estimate Std. Error  df t value      lower      upper  Pr(>|t|)    
dep.varPO1_FT1_IT1 - dep.varPO1_FT1_IT2  -802.1750   206.0702 262 -3.8927 -1207.9396  -396.4104 0.0001258 ***
dep.varPO1_FT1_IT1 - dep.varPO1_FT1_IT3  -618.2909   206.0702 262 -3.0004 -1024.0555  -212.5263 0.0029562 ** 
dep.varPO1_FT1_IT1 - dep.varPO1_FT1_IT4  -687.8954   206.0702 262 -3.3382 -1093.6600  -282.1308 0.0009657 ***
dep.varPO1_FT1_IT1 - dep.varPO1_FT2_IT1   810.6932   206.0702 262  3.9341   404.9287  1216.4578 0.0001070 ***
dep.varPO1_FT1_IT1 - dep.varPO1_FT2_IT2   722.3325   206.0702 262  3.5053   316.5679  1128.0971 0.0005364 ***
dep.varPO1_FT1_IT1 - dep.varPO1_FT2_IT3  -387.8615   206.0702 262 -1.8822  -793.6261    17.9031 0.0609197 .  
dep.varPO1_FT1_IT1 - dep.varPO1_FT2_IT4  -415.3009   206.0702 262 -2.0153  -821.0655    -9.5363 0.0448905 *  
dep.varPO1_FT1_IT1 - dep.varPO1_FT3_IT1   477.5681   206.0702 262  2.3175    71.8035   883.3327 0.0212474 *  
dep.varPO1_FT1_IT1 - dep.varPO1_FT3_IT2  -233.8803   206.0702 262 -1.1350  -639.6449   171.8843 0.2574316    
dep.varPO1_FT1_IT1 - dep.varPO1_FT3_IT3  -539.8729   206.0702 262 -2.6198  -945.6375  -134.1083 0.0093101 ** 
dep.varPO1_FT1_IT1 - dep.varPO1_FT3_IT4  -500.0049   206.0702 262 -2.4264  -905.7695   -94.2403 0.0159256 *  
dep.varPO1_FT1_IT1 - dep.varPO2_FT1_IT1   718.1063   206.0702 262  3.4848   312.3417  1123.8709 0.0005772 ***
dep.varPO1_FT1_IT1 - dep.varPO2_FT1_IT2  -255.3129   206.0702 262 -1.2390  -661.0775   150.4517 0.2164688    
dep.varPO1_FT1_IT1 - dep.varPO2_FT1_IT3   484.4412   206.0702 262  2.3509    78.6766   890.2058 0.0194719 *  
dep.varPO1_FT1_IT1 - dep.varPO2_FT1_IT4   601.3433   206.0702 262  2.9181   195.5787  1007.1079 0.0038269 ** 
dep.varPO1_FT1_IT1 - dep.varPO2_FT2_IT1   873.0027   206.0702 262  4.2364   467.2382  1278.7673 3.148e-05 ***
dep.varPO1_FT1_IT1 - dep.varPO2_FT2_IT2   746.5224   206.0702 262  3.6227   340.7578  1152.2870 0.0003501 ***
dep.varPO1_FT1_IT1 - dep.varPO2_FT2_IT3   678.7737   206.0702 262  3.2939   273.0092  1084.5383 0.0011242 ** 
dep.varPO1_FT1_IT1 - dep.varPO2_FT2_IT4   675.2018   206.0702 262  3.2766   269.4372  1080.9664 0.0011926 ** 
dep.varPO1_FT1_IT1 - dep.varPO2_FT3_IT1   905.9742   206.0702 262  4.3964   500.2097  1311.7388 1.601e-05 ***
dep.varPO1_FT1_IT1 - dep.varPO2_FT3_IT2   473.7035   206.0702 262  2.2987    67.9389   879.4681 0.0223067 *  
dep.varPO1_FT1_IT1 - dep.varPO2_FT3_IT3   770.2506   206.0702 262  3.7378   364.4861  1176.0152 0.0002279 ***
dep.varPO1_FT1_IT1 - dep.varPO2_FT3_IT4   562.1851   206.0702 262  2.7281   156.4205   967.9497 0.0068004 ** 
dep.varPO1_FT1_IT2 - dep.varPO1_FT1_IT3   183.8841   206.0702 262  0.8923  -221.8805   589.6487 0.3730311    
dep.varPO1_FT1_IT2 - dep.varPO1_FT1_IT4   114.2796   206.0702 262  0.5546  -291.4850   520.0442 0.5796644    
dep.varPO1_FT1_IT2 - dep.varPO1_FT2_IT1  1612.8683   206.0702 262  7.8268  1207.1037  2018.6329 1.239e-13 ***
dep.varPO1_FT1_IT2 - dep.varPO1_FT2_IT2  1524.5075   206.0702 262  7.3980  1118.7429  1930.2721 1.876e-12 ***
dep.varPO1_FT1_IT2 - dep.varPO1_FT2_IT3   414.3135   206.0702 262  2.0105     8.5489   820.0781 0.0453981 *  
dep.varPO1_FT1_IT2 - dep.varPO1_FT2_IT4   386.8741   206.0702 262  1.8774   -18.8905   792.6387 0.0615757 .  
dep.varPO1_FT1_IT2 - dep.varPO1_FT3_IT1  1279.7431   206.0702 262  6.2102   873.9785  1685.5077 2.065e-09 ***
dep.varPO1_FT1_IT2 - dep.varPO1_FT3_IT2   568.2947   206.0702 262  2.7578   162.5301   974.0593 0.0062293 ** 
dep.varPO1_FT1_IT2 - dep.varPO1_FT3_IT3   262.3021   206.0702 262  1.2729  -143.4625   668.0667 0.2041899    
dep.varPO1_FT1_IT2 - dep.varPO1_FT3_IT4   302.1701   206.0702 262  1.4663  -103.5945   707.9347 0.1437534    
dep.varPO1_FT1_IT2 - dep.varPO2_FT1_IT1  1520.2813   206.0702 262  7.3775  1114.5167  1926.0459 2.131e-12 ***
dep.varPO1_FT1_IT2 - dep.varPO2_FT1_IT2   546.8621   206.0702 262  2.6538   141.0975   952.6267 0.0084465 ** 
dep.varPO1_FT1_IT2 - dep.varPO2_FT1_IT3  1286.6162   206.0702 262  6.2436   880.8516  1692.3808 1.715e-09 ***
dep.varPO1_FT1_IT2 - dep.varPO2_FT1_IT4  1403.5183   206.0702 262  6.8109   997.7537  1809.2829 6.616e-11 ***
dep.varPO1_FT1_IT2 - dep.varPO2_FT2_IT1  1675.1778   206.0702 262  8.1292  1269.4132  2080.9424 1.728e-14 ***
dep.varPO1_FT1_IT2 - dep.varPO2_FT2_IT2  1548.6974   206.0702 262  7.5154  1142.9329  1954.4620 8.998e-13 ***
dep.varPO1_FT1_IT2 - dep.varPO2_FT2_IT3  1480.9488   206.0702 262  7.1866  1075.1842  1886.7134 6.913e-12 ***
dep.varPO1_FT1_IT2 - dep.varPO2_FT2_IT4  1477.3769   206.0702 262  7.1693  1071.6123  1883.1414 7.685e-12 ***
dep.varPO1_FT1_IT2 - dep.varPO2_FT3_IT1  1708.1493   206.0702 262  8.2892  1302.3847  2113.9139 5.989e-15 ***
dep.varPO1_FT1_IT2 - dep.varPO2_FT3_IT2  1275.8785   206.0702 262  6.1915   870.1139  1681.6431 2.291e-09 ***
dep.varPO1_FT1_IT2 - dep.varPO2_FT3_IT3  1572.4257   206.0702 262  7.6305  1166.6611  1978.1903 4.348e-13 ***
dep.varPO1_FT1_IT2 - dep.varPO2_FT3_IT4  1364.3601   206.0702 262  6.6209   958.5955  1770.1247 2.011e-10 ***
dep.varPO1_FT1_IT3 - dep.varPO1_FT1_IT4   -69.6045   206.0702 262 -0.3378  -475.3691   336.1601 0.7358064    
dep.varPO1_FT1_IT3 - dep.varPO1_FT2_IT1  1428.9842   206.0702 262  6.9345  1023.2196  1834.7488 3.175e-11 ***
dep.varPO1_FT1_IT3 - dep.varPO1_FT2_IT2  1340.6234   206.0702 262  6.5057   934.8588  1746.3880 3.905e-10 ***
dep.varPO1_FT1_IT3 - dep.varPO1_FT2_IT3   230.4294   206.0702 262  1.1182  -175.3352   636.1940 0.2645023    
dep.varPO1_FT1_IT3 - dep.varPO1_FT2_IT4   202.9900   206.0702 262  0.9851  -202.7746   608.7546 0.3255071    
dep.varPO1_FT1_IT3 - dep.varPO1_FT3_IT1  1095.8590   206.0702 262  5.3179   690.0944  1501.6236 2.251e-07 ***
dep.varPO1_FT1_IT3 - dep.varPO1_FT3_IT2   384.4106   206.0702 262  1.8654   -21.3540   790.1752 0.0632381 .  
dep.varPO1_FT1_IT3 - dep.varPO1_FT3_IT3    78.4180   206.0702 262  0.3805  -327.3466   484.1826 0.7038528    
dep.varPO1_FT1_IT3 - dep.varPO1_FT3_IT4   118.2860   206.0702 262  0.5740  -287.4786   524.0506 0.5664547    
dep.varPO1_FT1_IT3 - dep.varPO2_FT1_IT1  1336.3972   206.0702 262  6.4852   930.6326  1742.1618 4.391e-10 ***
dep.varPO1_FT1_IT3 - dep.varPO2_FT1_IT2   362.9780   206.0702 262  1.7614   -42.7866   768.7426 0.0793323 .  
dep.varPO1_FT1_IT3 - dep.varPO2_FT1_IT3  1102.7321   206.0702 262  5.3512   696.9675  1508.4967 1.907e-07 ***
dep.varPO1_FT1_IT3 - dep.varPO2_FT1_IT4  1219.6342   206.0702 262  5.9185   813.8696  1625.3988 1.014e-08 ***
dep.varPO1_FT1_IT3 - dep.varPO2_FT2_IT1  1491.2937   206.0702 262  7.2368  1085.5291  1897.0583 5.082e-12 ***
dep.varPO1_FT1_IT3 - dep.varPO2_FT2_IT2  1364.8133   206.0702 262  6.6230   959.0487  1770.5779 1.985e-10 ***
dep.varPO1_FT1_IT3 - dep.varPO2_FT2_IT3  1297.0647   206.0702 262  6.2943   891.3001  1702.8293 1.293e-09 ***
dep.varPO1_FT1_IT3 - dep.varPO2_FT2_IT4  1293.4927   206.0702 262  6.2770   887.7282  1699.2573 1.424e-09 ***
dep.varPO1_FT1_IT3 - dep.varPO2_FT3_IT1  1524.2652   206.0702 262  7.3968  1118.5006  1930.0298 1.890e-12 ***
dep.varPO1_FT1_IT3 - dep.varPO2_FT3_IT2  1091.9944   206.0702 262  5.2991   686.2298  1497.7590 2.470e-07 ***
dep.varPO1_FT1_IT3 - dep.varPO2_FT3_IT3  1388.5416   206.0702 262  6.7382   982.7770  1794.3061 1.015e-10 ***
dep.varPO1_FT1_IT3 - dep.varPO2_FT3_IT4  1180.4760   206.0702 262  5.7285   774.7114  1586.2406 2.774e-08 ***
dep.varPO1_FT1_IT4 - dep.varPO1_FT2_IT1  1498.5887   206.0702 262  7.2722  1092.8241  1904.3533 4.088e-12 ***
dep.varPO1_FT1_IT4 - dep.varPO1_FT2_IT2  1410.2279   206.0702 262  6.8434  1004.4633  1815.9925 5.457e-11 ***
dep.varPO1_FT1_IT4 - dep.varPO1_FT2_IT3   300.0339   206.0702 262  1.4560  -105.7307   705.7985 0.1465957    
dep.varPO1_FT1_IT4 - dep.varPO1_FT2_IT4   272.5945   206.0702 262  1.3228  -133.1701   678.3591 0.1870476    
dep.varPO1_FT1_IT4 - dep.varPO1_FT3_IT1  1165.4635   206.0702 262  5.6557   759.6989  1571.2281 4.056e-08 ***
dep.varPO1_FT1_IT4 - dep.varPO1_FT3_IT2   454.0151   206.0702 262  2.2032    48.2505   859.7797 0.0284508 *  
dep.varPO1_FT1_IT4 - dep.varPO1_FT3_IT3   148.0225   206.0702 262  0.7183  -257.7421   553.7871 0.4732056    
dep.varPO1_FT1_IT4 - dep.varPO1_FT3_IT4   187.8905   206.0702 262  0.9118  -217.8741   593.6551 0.3627232    
dep.varPO1_FT1_IT4 - dep.varPO2_FT1_IT1  1406.0017   206.0702 262  6.8229  1000.2371  1811.7663 6.161e-11 ***
dep.varPO1_FT1_IT4 - dep.varPO2_FT1_IT2   432.5825   206.0702 262  2.0992    26.8179   838.3471 0.0367563 *  
dep.varPO1_FT1_IT4 - dep.varPO2_FT1_IT3  1172.3366   206.0702 262  5.6890   766.5720  1578.1012 3.410e-08 ***
dep.varPO1_FT1_IT4 - dep.varPO2_FT1_IT4  1289.2387   206.0702 262  6.2563   883.4741  1695.0033 1.598e-09 ***
dep.varPO1_FT1_IT4 - dep.varPO2_FT2_IT1  1560.8982   206.0702 262  7.5746  1155.1336  1966.6628 6.196e-13 ***
dep.varPO1_FT1_IT4 - dep.varPO2_FT2_IT2  1434.4178   206.0702 262  6.9608  1028.6532  1840.1824 2.712e-11 ***
dep.varPO1_FT1_IT4 - dep.varPO2_FT2_IT3  1366.6692   206.0702 262  6.6321   960.9046  1772.4338 1.884e-10 ***
dep.varPO1_FT1_IT4 - dep.varPO2_FT2_IT4  1363.0972   206.0702 262  6.6147   957.3327  1768.8618 2.084e-10 ***
dep.varPO1_FT1_IT4 - dep.varPO2_FT3_IT1  1593.8697   206.0702 262  7.7346  1188.1051  1999.6343 2.240e-13 ***
dep.varPO1_FT1_IT4 - dep.varPO2_FT3_IT2  1161.5989   206.0702 262  5.6369   755.8343  1567.3635 4.470e-08 ***
dep.varPO1_FT1_IT4 - dep.varPO2_FT3_IT3  1458.1461   206.0702 262  7.0760  1052.3815  1863.9106 1.355e-11 ***
dep.varPO1_FT1_IT4 - dep.varPO2_FT3_IT4  1250.0805   206.0702 262  6.0663   844.3159  1655.8451 4.558e-09 ***
dep.varPO1_FT2_IT1 - dep.varPO1_FT2_IT2   -88.3608   206.0702 262 -0.4288  -494.1253   317.4038 0.6684288    
dep.varPO1_FT2_IT1 - dep.varPO1_FT2_IT3 -1198.5547   206.0702 262 -5.8162 -1604.3193  -792.7902 1.748e-08 ***
dep.varPO1_FT2_IT1 - dep.varPO1_FT2_IT4 -1225.9942   206.0702 262 -5.9494 -1631.7588  -820.2296 8.587e-09 ***
dep.varPO1_FT2_IT1 - dep.varPO1_FT3_IT1  -333.1252   206.0702 262 -1.6166  -738.8898    72.6394 0.1071764    
dep.varPO1_FT2_IT1 - dep.varPO1_FT3_IT2 -1044.5736   206.0702 262 -5.0690 -1450.3382  -638.8090 7.566e-07 ***
dep.varPO1_FT2_IT1 - dep.varPO1_FT3_IT3 -1350.5662   206.0702 262 -6.5539 -1756.3308  -944.8016 2.960e-10 ***
dep.varPO1_FT2_IT1 - dep.varPO1_FT3_IT4 -1310.6982   206.0702 262 -6.3604 -1716.4628  -904.9336 8.913e-10 ***
dep.varPO1_FT2_IT1 - dep.varPO2_FT1_IT1   -92.5869   206.0702 262 -0.4493  -498.3515   313.1776 0.6535881    
dep.varPO1_FT2_IT1 - dep.varPO2_FT1_IT2 -1066.0062   206.0702 262 -5.1730 -1471.7708  -660.2416 4.583e-07 ***
dep.varPO1_FT2_IT1 - dep.varPO2_FT1_IT3  -326.2521   206.0702 262 -1.5832  -732.0166    79.5125 0.1145804    
dep.varPO1_FT2_IT1 - dep.varPO2_FT1_IT4  -209.3499   206.0702 262 -1.0159  -615.1145   196.4146 0.3106068    
dep.varPO1_FT2_IT1 - dep.varPO2_FT2_IT1    62.3095   206.0702 262  0.3024  -343.4551   468.0741 0.7626098    
dep.varPO1_FT2_IT1 - dep.varPO2_FT2_IT2   -64.1708   206.0702 262 -0.3114  -469.9354   341.5938 0.7557421    
dep.varPO1_FT2_IT1 - dep.varPO2_FT2_IT3  -131.9195   206.0702 262 -0.6402  -537.6841   273.8451 0.5226230    
dep.varPO1_FT2_IT1 - dep.varPO2_FT2_IT4  -135.4914   206.0702 262 -0.6575  -541.2560   270.2732 0.5114359    
dep.varPO1_FT2_IT1 - dep.varPO2_FT3_IT1    95.2810   206.0702 262  0.4624  -310.4836   501.0456 0.6441987    
dep.varPO1_FT2_IT1 - dep.varPO2_FT3_IT2  -336.9898   206.0702 262 -1.6353  -742.7543    68.7748 0.1031838    
dep.varPO1_FT2_IT1 - dep.varPO2_FT3_IT3   -40.4426   206.0702 262 -0.1963  -446.2072   365.3220 0.8445616    
dep.varPO1_FT2_IT1 - dep.varPO2_FT3_IT4  -248.5082   206.0702 262 -1.2059  -654.2728   157.2564 0.2289288    
dep.varPO1_FT2_IT2 - dep.varPO1_FT2_IT3 -1110.1940   206.0702 262 -5.3875 -1515.9586  -704.4294 1.592e-07 ***
dep.varPO1_FT2_IT2 - dep.varPO1_FT2_IT4 -1137.6334   206.0702 262 -5.5206 -1543.3980  -731.8688 8.123e-08 ***
dep.varPO1_FT2_IT2 - dep.varPO1_FT3_IT1  -244.7644   206.0702 262 -1.1878  -650.5290   161.0002 0.2359990    
dep.varPO1_FT2_IT2 - dep.varPO1_FT3_IT2  -956.2128   206.0702 262 -4.6402 -1361.9774  -550.4482 5.504e-06 ***
dep.varPO1_FT2_IT2 - dep.varPO1_FT3_IT3 -1262.2054   206.0702 262 -6.1251 -1667.9700  -856.4408 3.303e-09 ***
dep.varPO1_FT2_IT2 - dep.varPO1_FT3_IT4 -1222.3374   206.0702 262 -5.9317 -1628.1020  -816.5728 9.446e-09 ***
dep.varPO1_FT2_IT2 - dep.varPO2_FT1_IT1    -4.2262   206.0702 262 -0.0205  -409.9908   401.5384 0.9836533    
dep.varPO1_FT2_IT2 - dep.varPO2_FT1_IT2  -977.6454   206.0702 262 -4.7442 -1383.4100  -571.8808 3.443e-06 ***
dep.varPO1_FT2_IT2 - dep.varPO2_FT1_IT3  -237.8913   206.0702 262 -1.1544  -643.6559   167.8733 0.2493805    
dep.varPO1_FT2_IT2 - dep.varPO2_FT1_IT4  -120.9892   206.0702 262 -0.5871  -526.7538   284.7754 0.5576247    
dep.varPO1_FT2_IT2 - dep.varPO2_FT2_IT1   150.6703   206.0702 262  0.7312  -255.0943   556.4348 0.4653350    
dep.varPO1_FT2_IT2 - dep.varPO2_FT2_IT2    24.1899   206.0702 262  0.1174  -381.5747   429.9545 0.9066435    
dep.varPO1_FT2_IT2 - dep.varPO2_FT2_IT3   -43.5588   206.0702 262 -0.2114  -449.3233   362.2058 0.8327565    
dep.varPO1_FT2_IT2 - dep.varPO2_FT2_IT4   -47.1307   206.0702 262 -0.2287  -452.8953   358.6339 0.8192714    
dep.varPO1_FT2_IT2 - dep.varPO2_FT3_IT1   183.6418   206.0702 262  0.8912  -222.1228   589.4063 0.3736605    
dep.varPO1_FT2_IT2 - dep.varPO2_FT3_IT2  -248.6290   206.0702 262 -1.2065  -654.3936   157.1356 0.2287032    
dep.varPO1_FT2_IT2 - dep.varPO2_FT3_IT3    47.9181   206.0702 262  0.2325  -357.8464   453.6827 0.8163056    
dep.varPO1_FT2_IT2 - dep.varPO2_FT3_IT4  -160.1474   206.0702 262 -0.7771  -565.9120   245.6172 0.4377716    
dep.varPO1_FT2_IT3 - dep.varPO1_FT2_IT4   -27.4394   206.0702 262 -0.1332  -433.2040   378.3252 0.8941725    
dep.varPO1_FT2_IT3 - dep.varPO1_FT3_IT1   865.4296   206.0702 262  4.1997   459.6650  1271.1942 3.666e-05 ***
dep.varPO1_FT2_IT3 - dep.varPO1_FT3_IT2   153.9812   206.0702 262  0.7472  -251.7834   559.7458 0.4555968    
dep.varPO1_FT2_IT3 - dep.varPO1_FT3_IT3  -152.0114   206.0702 262 -0.7377  -557.7760   253.7532 0.4613764    
dep.varPO1_FT2_IT3 - dep.varPO1_FT3_IT4  -112.1434   206.0702 262 -0.5442  -517.9080   293.6212 0.5867667    
dep.varPO1_FT2_IT3 - dep.varPO2_FT1_IT1  1105.9678   206.0702 262  5.3669   700.2032  1511.7324 1.764e-07 ***
dep.varPO1_FT2_IT3 - dep.varPO2_FT1_IT2   132.5486   206.0702 262  0.6432  -273.2160   538.3132 0.5206436    
dep.varPO1_FT2_IT3 - dep.varPO2_FT1_IT3   872.3027   206.0702 262  4.2330   466.5381  1278.0673 3.193e-05 ***
dep.varPO1_FT2_IT3 - dep.varPO2_FT1_IT4   989.2048   206.0702 262  4.8003   583.4402  1394.9694 2.665e-06 ***
dep.varPO1_FT2_IT3 - dep.varPO2_FT2_IT1  1260.8642   206.0702 262  6.1186   855.0997  1666.6288 3.423e-09 ***
dep.varPO1_FT2_IT3 - dep.varPO2_FT2_IT2  1134.3839   206.0702 262  5.5048   728.6193  1540.1485 8.802e-08 ***
dep.varPO1_FT2_IT3 - dep.varPO2_FT2_IT3  1066.6352   206.0702 262  5.1761   660.8707  1472.3998 4.515e-07 ***
dep.varPO1_FT2_IT3 - dep.varPO2_FT2_IT4  1063.0633   206.0702 262  5.1587   657.2987  1468.8279 4.912e-07 ***
dep.varPO1_FT2_IT3 - dep.varPO2_FT3_IT1  1293.8357   206.0702 262  6.2786   888.0712  1699.6003 1.411e-09 ***
dep.varPO1_FT2_IT3 - dep.varPO2_FT3_IT2   861.5650   206.0702 262  4.1809   455.8004  1267.3296 3.962e-05 ***
dep.varPO1_FT2_IT3 - dep.varPO2_FT3_IT3  1158.1121   206.0702 262  5.6200   752.3476  1563.8767 4.878e-08 ***
dep.varPO1_FT2_IT3 - dep.varPO2_FT3_IT4   950.0466   206.0702 262  4.6103   544.2820  1355.8112 6.290e-06 ***
dep.varPO1_FT2_IT4 - dep.varPO1_FT3_IT1   892.8690   206.0702 262  4.3328   487.1044  1298.6336 2.099e-05 ***
dep.varPO1_FT2_IT4 - dep.varPO1_FT3_IT2   181.4206   206.0702 262  0.8804  -224.3440   587.1852 0.3794591    
dep.varPO1_FT2_IT4 - dep.varPO1_FT3_IT3  -124.5720   206.0702 262 -0.6045  -530.3366   281.1926 0.5460262    
dep.varPO1_FT2_IT4 - dep.varPO1_FT3_IT4   -84.7040   206.0702 262 -0.4110  -490.4686   321.0606 0.6813760    
dep.varPO1_FT2_IT4 - dep.varPO2_FT1_IT1  1133.4072   206.0702 262  5.5001   727.6426  1539.1718 9.017e-08 ***
dep.varPO1_FT2_IT4 - dep.varPO2_FT1_IT2   159.9880   206.0702 262  0.7764  -245.7766   565.7526 0.4382273    
dep.varPO1_FT2_IT4 - dep.varPO2_FT1_IT3   899.7421   206.0702 262  4.3662   493.9775  1305.5067 1.822e-05 ***
dep.varPO1_FT2_IT4 - dep.varPO2_FT1_IT4  1016.6442   206.0702 262  4.9335   610.8796  1422.4088 1.437e-06 ***
dep.varPO1_FT2_IT4 - dep.varPO2_FT2_IT1  1288.3037   206.0702 262  6.2518   882.5391  1694.0683 1.639e-09 ***
dep.varPO1_FT2_IT4 - dep.varPO2_FT2_IT2  1161.8233   206.0702 262  5.6380   756.0587  1567.5879 4.445e-08 ***
dep.varPO1_FT2_IT4 - dep.varPO2_FT2_IT3  1094.0747   206.0702 262  5.3092   688.3101  1499.8393 2.350e-07 ***
dep.varPO1_FT2_IT4 - dep.varPO2_FT2_IT4  1090.5027   206.0702 262  5.2919   684.7382  1496.2673 2.560e-07 ***
dep.varPO1_FT2_IT4 - dep.varPO2_FT3_IT1  1321.2752   206.0702 262  6.4118   915.5106  1727.0398 6.667e-10 ***
dep.varPO1_FT2_IT4 - dep.varPO2_FT3_IT2   889.0044   206.0702 262  4.3141   483.2398  1294.7690 2.273e-05 ***
dep.varPO1_FT2_IT4 - dep.varPO2_FT3_IT3  1185.5516   206.0702 262  5.7531   779.7870  1591.3161 2.438e-08 ***
dep.varPO1_FT2_IT4 - dep.varPO2_FT3_IT4   977.4860   206.0702 262  4.7435   571.7214  1383.2506 3.456e-06 ***
dep.varPO1_FT3_IT1 - dep.varPO1_FT3_IT2  -711.4484   206.0702 262 -3.4525 -1117.2130  -305.6838 0.0006475 ***
dep.varPO1_FT3_IT1 - dep.varPO1_FT3_IT3 -1017.4410   206.0702 262 -4.9374 -1423.2056  -611.6764 1.411e-06 ***
dep.varPO1_FT3_IT1 - dep.varPO1_FT3_IT4  -977.5730   206.0702 262 -4.7439 -1383.3376  -571.8084 3.449e-06 ***
dep.varPO1_FT3_IT1 - dep.varPO2_FT1_IT1   240.5382   206.0702 262  1.1673  -165.2264   646.3028 0.2441653    
dep.varPO1_FT3_IT1 - dep.varPO2_FT1_IT2  -732.8810   206.0702 262 -3.5565 -1138.6456  -327.1164 0.0004459 ***
dep.varPO1_FT3_IT1 - dep.varPO2_FT1_IT3     6.8731   206.0702 262  0.0334  -398.8915   412.6377 0.9734183    
dep.varPO1_FT3_IT1 - dep.varPO2_FT1_IT4   123.7752   206.0702 262  0.6006  -281.9894   529.5398 0.5485951    
dep.varPO1_FT3_IT1 - dep.varPO2_FT2_IT1   395.4347   206.0702 262  1.9189   -10.3299   801.1993 0.0560794 .  
dep.varPO1_FT3_IT1 - dep.varPO2_FT2_IT2   268.9543   206.0702 262  1.3052  -136.8103   674.7189 0.1929839    
dep.varPO1_FT3_IT1 - dep.varPO2_FT2_IT3   201.2057   206.0702 262  0.9764  -204.5589   606.9703 0.3297701    
dep.varPO1_FT3_IT1 - dep.varPO2_FT2_IT4   197.6337   206.0702 262  0.9591  -208.1308   603.3983 0.3384126    
dep.varPO1_FT3_IT1 - dep.varPO2_FT3_IT1   428.4062   206.0702 262  2.0789    22.6416   834.1708 0.0385965 *  
dep.varPO1_FT3_IT1 - dep.varPO2_FT3_IT2    -3.8646   206.0702 262 -0.0188  -409.6292   401.9000 0.9850518    
dep.varPO1_FT3_IT1 - dep.varPO2_FT3_IT3   292.6826   206.0702 262  1.4203  -113.0820   698.4471 0.1567078    
dep.varPO1_FT3_IT1 - dep.varPO2_FT3_IT4    84.6170   206.0702 262  0.4106  -321.1476   490.3816 0.6816852    
dep.varPO1_FT3_IT2 - dep.varPO1_FT3_IT3  -305.9926   206.0702 262 -1.4849  -711.7572    99.7720 0.1387739    
dep.varPO1_FT3_IT2 - dep.varPO1_FT3_IT4  -266.1246   206.0702 262 -1.2914  -671.8892   139.6400 0.1976939    
dep.varPO1_FT3_IT2 - dep.varPO2_FT1_IT1   951.9866   206.0702 262  4.6197   546.2221  1357.7512 6.031e-06 ***
dep.varPO1_FT3_IT2 - dep.varPO2_FT1_IT2   -21.4326   206.0702 262 -0.1040  -427.1972   384.3320 0.9172440    
dep.varPO1_FT3_IT2 - dep.varPO2_FT1_IT3   718.3215   206.0702 262  3.4858   312.5569  1124.0861 0.0005751 ***
dep.varPO1_FT3_IT2 - dep.varPO2_FT1_IT4   835.2236   206.0702 262  4.0531   429.4591  1240.9882 6.667e-05 ***
dep.varPO1_FT3_IT2 - dep.varPO2_FT2_IT1  1106.8831   206.0702 262  5.3714   701.1185  1512.6477 1.725e-07 ***
dep.varPO1_FT3_IT2 - dep.varPO2_FT2_IT2   980.4027   206.0702 262  4.7576   574.6382  1386.1673 3.240e-06 ***
dep.varPO1_FT3_IT2 - dep.varPO2_FT2_IT3   912.6541   206.0702 262  4.4288   506.8895  1318.4187 1.393e-05 ***
dep.varPO1_FT3_IT2 - dep.varPO2_FT2_IT4   909.0822   206.0702 262  4.4115   503.3176  1314.8468 1.500e-05 ***
dep.varPO1_FT3_IT2 - dep.varPO2_FT3_IT1  1139.8546   206.0702 262  5.5314   734.0900  1545.6192 7.688e-08 ***
dep.varPO1_FT3_IT2 - dep.varPO2_FT3_IT2   707.5838   206.0702 262  3.4337   301.8192  1113.3484 0.0006919 ***
dep.varPO1_FT3_IT2 - dep.varPO2_FT3_IT3  1004.1310   206.0702 262  4.8728   598.3664  1409.8956 1.908e-06 ***
dep.varPO1_FT3_IT2 - dep.varPO2_FT3_IT4   796.0654   206.0702 262  3.8631   390.3008  1201.8300 0.0001412 ***
dep.varPO1_FT3_IT3 - dep.varPO1_FT3_IT4    39.8680   206.0702 262  0.1935  -365.8966   445.6326 0.8467423    
dep.varPO1_FT3_IT3 - dep.varPO2_FT1_IT1  1257.9792   206.0702 262  6.1046   852.2146  1663.7438 3.696e-09 ***
dep.varPO1_FT3_IT3 - dep.varPO2_FT1_IT2   284.5600   206.0702 262  1.3809  -121.2046   690.3246 0.1684900    
dep.varPO1_FT3_IT3 - dep.varPO2_FT1_IT3  1024.3141   206.0702 262  4.9707   618.5495  1430.0787 1.207e-06 ***
dep.varPO1_FT3_IT3 - dep.varPO2_FT1_IT4  1141.2162   206.0702 262  5.5380   735.4516  1546.9808 7.433e-08 ***
dep.varPO1_FT3_IT3 - dep.varPO2_FT2_IT1  1412.8757   206.0702 262  6.8563  1007.1111  1818.6403 5.057e-11 ***
dep.varPO1_FT3_IT3 - dep.varPO2_FT2_IT2  1286.3953   206.0702 262  6.2425   880.6307  1692.1599 1.726e-09 ***
dep.varPO1_FT3_IT3 - dep.varPO2_FT2_IT3  1218.6467   206.0702 262  5.9137   812.8821  1624.4113 1.040e-08 ***
dep.varPO1_FT3_IT3 - dep.varPO2_FT2_IT4  1215.0747   206.0702 262  5.8964   809.3102  1620.8393 1.141e-08 ***
dep.varPO1_FT3_IT3 - dep.varPO2_FT3_IT1  1445.8472   206.0702 262  7.0163  1040.0826  1851.6118 1.943e-11 ***
dep.varPO1_FT3_IT3 - dep.varPO2_FT3_IT2  1013.5764   206.0702 262  4.9186   607.8118  1419.3410 1.541e-06 ***
dep.varPO1_FT3_IT3 - dep.varPO2_FT3_IT3  1310.1236   206.0702 262  6.3577   904.3590  1715.8881 9.054e-10 ***
dep.varPO1_FT3_IT3 - dep.varPO2_FT3_IT4  1102.0580   206.0702 262  5.3480   696.2934  1507.8226 1.939e-07 ***
dep.varPO1_FT3_IT4 - dep.varPO2_FT1_IT1  1218.1112   206.0702 262  5.9111   812.3466  1623.8758 1.054e-08 ***
dep.varPO1_FT3_IT4 - dep.varPO2_FT1_IT2   244.6920   206.0702 262  1.1874  -161.0726   650.4566 0.2361372    
dep.varPO1_FT3_IT4 - dep.varPO2_FT1_IT3   984.4461   206.0702 262  4.7772   578.6815  1390.2107 2.962e-06 ***
dep.varPO1_FT3_IT4 - dep.varPO2_FT1_IT4  1101.3482   206.0702 262  5.3445   695.5836  1507.1128 1.972e-07 ***
dep.varPO1_FT3_IT4 - dep.varPO2_FT2_IT1  1373.0077   206.0702 262  6.6628   967.2431  1778.7723 1.576e-10 ***
dep.varPO1_FT3_IT4 - dep.varPO2_FT2_IT2  1246.5273   206.0702 262  6.0490   840.7627  1652.2919 5.007e-09 ***
dep.varPO1_FT3_IT4 - dep.varPO2_FT2_IT3  1178.7787   206.0702 262  5.7203   773.0141  1584.5433 2.896e-08 ***
dep.varPO1_FT3_IT4 - dep.varPO2_FT2_IT4  1175.2067   206.0702 262  5.7029   769.4422  1580.9713 3.171e-08 ***
dep.varPO1_FT3_IT4 - dep.varPO2_FT3_IT1  1405.9792   206.0702 262  6.8228  1000.2146  1811.7438 6.165e-11 ***
dep.varPO1_FT3_IT4 - dep.varPO2_FT3_IT2   973.7084   206.0702 262  4.7251   567.9438  1379.4730 3.755e-06 ***
dep.varPO1_FT3_IT4 - dep.varPO2_FT3_IT3  1270.2556   206.0702 262  6.1642   864.4910  1676.0201 2.664e-09 ***
dep.varPO1_FT3_IT4 - dep.varPO2_FT3_IT4  1062.1900   206.0702 262  5.1545   656.4254  1467.9546 5.014e-07 ***
dep.varPO2_FT1_IT1 - dep.varPO2_FT1_IT2  -973.4192   206.0702 262 -4.7237 -1379.1838  -567.6546 3.779e-06 ***
dep.varPO2_FT1_IT1 - dep.varPO2_FT1_IT3  -233.6651   206.0702 262 -1.1339  -639.4297   172.0995 0.2578687    
dep.varPO2_FT1_IT1 - dep.varPO2_FT1_IT4  -116.7630   206.0702 262 -0.5666  -522.5276   289.0016 0.5714591    
dep.varPO2_FT1_IT1 - dep.varPO2_FT2_IT1   154.8964   206.0702 262  0.7517  -250.8681   560.6610 0.4529253    
dep.varPO2_FT1_IT1 - dep.varPO2_FT2_IT2    28.4161   206.0702 262  0.1379  -377.3485   434.1807 0.8904291    
dep.varPO2_FT1_IT1 - dep.varPO2_FT2_IT3   -39.3326   206.0702 262 -0.1909  -445.0971   366.4320 0.8487755    
dep.varPO2_FT1_IT1 - dep.varPO2_FT2_IT4   -42.9045   206.0702 262 -0.2082  -448.6691   362.8601 0.8352321    
dep.varPO2_FT1_IT1 - dep.varPO2_FT3_IT1   187.8679   206.0702 262  0.9117  -217.8966   593.6325 0.3627808    
dep.varPO2_FT1_IT1 - dep.varPO2_FT3_IT2  -244.4028   206.0702 262 -1.1860  -650.1674   161.3618 0.2366900    
dep.varPO2_FT1_IT1 - dep.varPO2_FT3_IT3    52.1443   206.0702 262  0.2530  -353.6203   457.9089 0.8004345    
dep.varPO2_FT1_IT1 - dep.varPO2_FT3_IT4  -155.9212   206.0702 262 -0.7566  -561.6858   249.8434 0.4499447    
dep.varPO2_FT1_IT2 - dep.varPO2_FT1_IT3   739.7541   206.0702 262  3.5898   333.9895  1145.5187 0.0003949 ***
dep.varPO2_FT1_IT2 - dep.varPO2_FT1_IT4   856.6562   206.0702 262  4.1571   450.8916  1262.4208 4.369e-05 ***
dep.varPO2_FT1_IT2 - dep.varPO2_FT2_IT1  1128.3157   206.0702 262  5.4754   722.5511  1534.0803 1.022e-07 ***
dep.varPO2_FT1_IT2 - dep.varPO2_FT2_IT2  1001.8353   206.0702 262  4.8616   596.0707  1407.5999 2.009e-06 ***
dep.varPO2_FT1_IT2 - dep.varPO2_FT2_IT3   934.0867   206.0702 262  4.5329   528.3221  1339.8513 8.857e-06 ***
dep.varPO2_FT1_IT2 - dep.varPO2_FT2_IT4   930.5148   206.0702 262  4.5155   524.7502  1336.2793 9.556e-06 ***
dep.varPO2_FT1_IT2 - dep.varPO2_FT3_IT1  1161.2872   206.0702 262  5.6354   755.5226  1567.0518 4.505e-08 ***
dep.varPO2_FT1_IT2 - dep.varPO2_FT3_IT2   729.0164   206.0702 262  3.5377   323.2518  1134.7810 0.0004773 ***
dep.varPO2_FT1_IT2 - dep.varPO2_FT3_IT3  1025.5636   206.0702 262  4.9768   619.7990  1431.3281 1.173e-06 ***
dep.varPO2_FT1_IT2 - dep.varPO2_FT3_IT4   817.4980   206.0702 262  3.9671   411.7334  1223.2626 9.397e-05 ***
dep.varPO2_FT1_IT3 - dep.varPO2_FT1_IT4   116.9021   206.0702 262  0.5673  -288.8625   522.6667 0.5710012    
dep.varPO2_FT1_IT3 - dep.varPO2_FT2_IT1   388.5616   206.0702 262  1.8856   -17.2030   794.3261 0.0604581 .  
dep.varPO2_FT1_IT3 - dep.varPO2_FT2_IT2   262.0812   206.0702 262  1.2718  -143.6834   667.8458 0.2045700    
dep.varPO2_FT1_IT3 - dep.varPO2_FT2_IT3   194.3326   206.0702 262  0.9430  -211.4320   600.0971 0.3465290    
dep.varPO2_FT1_IT3 - dep.varPO2_FT2_IT4   190.7606   206.0702 262  0.9257  -215.0039   596.5252 0.3554502    
dep.varPO2_FT1_IT3 - dep.varPO2_FT3_IT1   421.5331   206.0702 262  2.0456    15.7685   827.2976 0.0417964 *  
dep.varPO2_FT1_IT3 - dep.varPO2_FT3_IT2   -10.7377   206.0702 262 -0.0521  -416.5023   395.0269 0.9584832    
dep.varPO2_FT1_IT3 - dep.varPO2_FT3_IT3   285.8094   206.0702 262  1.3870  -119.9551   691.5740 0.1666353    
dep.varPO2_FT1_IT3 - dep.varPO2_FT3_IT4    77.7439   206.0702 262  0.3773  -328.0207   483.5085 0.7062792    
dep.varPO2_FT1_IT4 - dep.varPO2_FT2_IT1   271.6594   206.0702 262  1.3183  -134.1051   677.4240 0.1885593    
dep.varPO2_FT1_IT4 - dep.varPO2_FT2_IT2   145.1791   206.0702 262  0.7045  -260.5855   550.9437 0.4817392    
dep.varPO2_FT1_IT4 - dep.varPO2_FT2_IT3    77.4304   206.0702 262  0.3757  -328.3341   483.1950 0.7074084    
dep.varPO2_FT1_IT4 - dep.varPO2_FT2_IT4    73.8585   206.0702 262  0.3584  -331.9061   479.6231 0.7203219    
dep.varPO2_FT1_IT4 - dep.varPO2_FT3_IT1   304.6309   206.0702 262  1.4783  -101.1336   710.3955 0.1405321    
dep.varPO2_FT1_IT4 - dep.varPO2_FT3_IT2  -127.6398   206.0702 262 -0.6194  -533.4044   278.1248 0.5361914    
dep.varPO2_FT1_IT4 - dep.varPO2_FT3_IT3   168.9073   206.0702 262  0.8197  -236.8573   574.6719 0.4131555    
dep.varPO2_FT1_IT4 - dep.varPO2_FT3_IT4   -39.1582   206.0702 262 -0.1900  -444.9228   366.6064 0.8494377    
dep.varPO2_FT2_IT1 - dep.varPO2_FT2_IT2  -126.4803   206.0702 262 -0.6138  -532.2449   279.2843 0.5398979    
dep.varPO2_FT2_IT1 - dep.varPO2_FT2_IT3  -194.2290   206.0702 262 -0.9425  -599.9936   211.5356 0.3467856    
dep.varPO2_FT2_IT1 - dep.varPO2_FT2_IT4  -197.8009   206.0702 262 -0.9599  -603.5655   207.9637 0.3380049    
dep.varPO2_FT2_IT1 - dep.varPO2_FT3_IT1    32.9715   206.0702 262  0.1600  -372.7931   438.7361 0.8730034    
dep.varPO2_FT2_IT1 - dep.varPO2_FT3_IT2  -399.2993   206.0702 262 -1.9377  -805.0638     6.4653 0.0537362 .  
dep.varPO2_FT2_IT1 - dep.varPO2_FT3_IT3  -102.7521   206.0702 262 -0.4986  -508.5167   303.0125 0.6184608    
dep.varPO2_FT2_IT1 - dep.varPO2_FT3_IT4  -310.8177   206.0702 262 -1.5083  -716.5823    94.9469 0.1326802    
dep.varPO2_FT2_IT2 - dep.varPO2_FT2_IT3   -67.7487   206.0702 262 -0.3288  -473.5133   338.0159 0.7425960    
dep.varPO2_FT2_IT2 - dep.varPO2_FT2_IT4   -71.3206   206.0702 262 -0.3461  -477.0852   334.4440 0.7295465    
dep.varPO2_FT2_IT2 - dep.varPO2_FT3_IT1   159.4518   206.0702 262  0.7738  -246.3128   565.2164 0.4397619    
dep.varPO2_FT2_IT2 - dep.varPO2_FT3_IT2  -272.8189   206.0702 262 -1.3239  -678.5835   132.9457 0.1866861    
dep.varPO2_FT2_IT2 - dep.varPO2_FT3_IT3    23.7282   206.0702 262  0.1151  -382.0364   429.4928 0.9084174    
dep.varPO2_FT2_IT2 - dep.varPO2_FT3_IT4  -184.3373   206.0702 262 -0.8945  -590.1019   221.4273 0.3718560    
dep.varPO2_FT2_IT3 - dep.varPO2_FT2_IT4    -3.5719   206.0702 262 -0.0173  -409.3365   402.1927 0.9861838    
dep.varPO2_FT2_IT3 - dep.varPO2_FT3_IT1   227.2005   206.0702 262  1.1025  -178.5641   632.9651 0.2712391    
dep.varPO2_FT2_IT3 - dep.varPO2_FT3_IT2  -205.0702   206.0702 262 -0.9951  -610.8348   200.6943 0.3205828    
dep.varPO2_FT2_IT3 - dep.varPO2_FT3_IT3    91.4769   206.0702 262  0.4439  -314.2877   497.2415 0.6574732    
dep.varPO2_FT2_IT3 - dep.varPO2_FT3_IT4  -116.5887   206.0702 262 -0.5658  -522.3533   289.1759 0.5720333    
dep.varPO2_FT2_IT4 - dep.varPO2_FT3_IT1   230.7724   206.0702 262  1.1199  -174.9922   636.5370 0.2637936    
dep.varPO2_FT2_IT4 - dep.varPO2_FT3_IT2  -201.4983   206.0702 262 -0.9778  -607.2629   204.2663 0.3290684    
dep.varPO2_FT2_IT4 - dep.varPO2_FT3_IT3    95.0488   206.0702 262  0.4612  -310.7158   500.8134 0.6450057    
dep.varPO2_FT2_IT4 - dep.varPO2_FT3_IT4  -113.0167   206.0702 262 -0.5484  -518.7813   292.7478 0.5838582    
dep.varPO2_FT3_IT1 - dep.varPO2_FT3_IT2  -432.2707   206.0702 262 -2.0977  -838.0353   -26.5062 0.0368910 *  
dep.varPO2_FT3_IT1 - dep.varPO2_FT3_IT3  -135.7236   206.0702 262 -0.6586  -541.4882   270.0410 0.5107131    
dep.varPO2_FT3_IT1 - dep.varPO2_FT3_IT4  -343.7892   206.0702 262 -1.6683  -749.5538    61.9754 0.0964487 .  
dep.varPO2_FT3_IT2 - dep.varPO2_FT3_IT3   296.5471   206.0702 262  1.4391  -109.2174   702.3117 0.1513275    
dep.varPO2_FT3_IT2 - dep.varPO2_FT3_IT4    88.4816   206.0702 262  0.4294  -317.2830   494.2462 0.6680026    
dep.varPO2_FT3_IT3 - dep.varPO2_FT3_IT4  -208.0656   206.0702 262 -1.0097  -613.8301   197.6990 0.3135789    
---
Signif. codes:  0 ‘***’ 0.001 ‘**’ 0.01 ‘*’ 0.05 ‘.’ 0.1 ‘ ’ 1

  Confidence level: 95%
  Degrees of freedom method: Kenward-Roger 
