# Supplementary material for: The adaptability of Ulmus pumila and the sensitivity of Populus sibirica to semi-arid steppe is reflected in the stem and root vascular cambium and anatomical wood traits
Source: Front Plant Sci. 2024 Jun 12;15:1393245. doi: 10.3389/fpls.2024.1393245 (PMC11202817; doi:10.3389/fpls.2024.1393245)
Supplement: Supplementary file 1 [file DataSheet_1.zip › Populus_results_summary_LWXA.txt]

Call:
lm(formula = Late.wood.xylem.area ~ dep.var, data = x3)

Residuals:
   Min     1Q Median     3Q    Max 
-20484  -3825      0   3123  23006 

Coefficients:
                   Estimate Std. Error t value Pr(>|t|)    
(Intercept)           16681       4483   3.721 0.000391 ***
dep.varPO1_FT1_IT2     7588       6340   1.197 0.235308    
dep.varPO1_FT1_IT3    19954       6340   3.147 0.002396 ** 
dep.varPO1_FT1_IT4    22542       6340   3.556 0.000671 ***
dep.varPO1_FT2_IT1    -6331       6340  -0.999 0.321333    
dep.varPO1_FT2_IT2    -1004       6340  -0.158 0.874559    
dep.varPO1_FT2_IT3     4074       6340   0.643 0.522517    
dep.varPO1_FT2_IT4     6038       6340   0.952 0.344119    
dep.varPO1_FT3_IT1     3526       6340   0.556 0.579765    
dep.varPO1_FT3_IT2     9170       6340   1.446 0.152392    
dep.varPO1_FT3_IT3     9498       6340   1.498 0.138474    
dep.varPO1_FT3_IT4     6201       6340   0.978 0.331318    
dep.varPO2_FT1_IT1    16264       6340   2.565 0.012390 *  
dep.varPO2_FT1_IT2    13700       6340   2.161 0.034025 *  
dep.varPO2_FT1_IT3    51943       6340   8.193 6.68e-12 ***
dep.varPO2_FT1_IT4    31567       6340   4.979 4.22e-06 ***
dep.varPO2_FT2_IT1    -2880       6340  -0.454 0.650962    
dep.varPO2_FT2_IT2     6410       6340   1.011 0.315343    
dep.varPO2_FT2_IT3    10905       6340   1.720 0.089699 .  
dep.varPO2_FT2_IT4    45501       6340   7.177 5.21e-10 ***
dep.varPO2_FT3_IT1     2515       6340   0.397 0.692745    
dep.varPO2_FT3_IT2     8559       6340   1.350 0.181242    
dep.varPO2_FT3_IT3    20434       6340   3.223 0.001906 ** 
dep.varPO2_FT3_IT4    16828       6340   2.654 0.009772 ** 
---
Signif. codes:  0 ‘***’ 0.001 ‘**’ 0.01 ‘*’ 0.05 ‘.’ 0.1 ‘ ’ 1

Residual standard error: 8966 on 72 degrees of freedom
Multiple R-squared:  0.7616,	Adjusted R-squared:  0.6855 
F-statistic:    10 on 23 and 72 DF,  p-value: 2.032e-14

  Tukey multiple comparisons of means
    95% family-wise confidence level

Fit: aov(formula = M_LWXA)

$dep.var
                               diff           lwr         upr     p adj
PO1_FT1_IT2-PO1_FT1_IT1   7587.4653 -16387.326716  31562.2574 0.9999238
PO1_FT1_IT3-PO1_FT1_IT1  19954.1758  -4020.616299  43928.9678 0.2409760
PO1_FT1_IT4-PO1_FT1_IT1  22542.0465  -1432.745549  46516.8385 0.0923909
PO1_FT2_IT1-PO1_FT1_IT1  -6330.8895 -30305.681549  17643.9025 0.9999967
PO1_FT2_IT2-PO1_FT1_IT1  -1004.4327 -24979.224799  22970.3593 1.0000000
PO1_FT2_IT3-PO1_FT1_IT1   4074.0135 -19900.778549  28048.8055 1.0000000
PO1_FT2_IT4-PO1_FT1_IT1   6037.5127 -17937.279383  30012.3047 0.9999986
PO1_FT3_IT1-PO1_FT1_IT1   3526.4885 -20448.303549  27501.2805 1.0000000
PO1_FT3_IT2-PO1_FT1_IT1   9170.1083 -14804.683799  33144.9003 0.9985932
PO1_FT3_IT3-PO1_FT1_IT1   9497.7105 -14477.081549  33472.5025 0.9977034
PO1_FT3_IT4-PO1_FT1_IT1   6200.6850 -17774.107049  30175.4770 0.9999978
PO2_FT1_IT1-PO1_FT1_IT1  16263.8497  -7710.942383  40238.6417 0.6250881
PO2_FT1_IT2-PO1_FT1_IT1  13700.0703 -10274.721716  37674.8624 0.8752923
PO2_FT1_IT3-PO1_FT1_IT1  51943.0343  27968.242284  75917.8264 0.0000000
PO2_FT1_IT4-PO1_FT1_IT1  31567.0663   7592.274284  55541.8584 0.0009594
PO2_FT2_IT1-PO1_FT1_IT1  -2880.3115 -26855.103549  21094.4805 1.0000000
PO2_FT2_IT2-PO1_FT1_IT1   6410.2943 -17564.497799  30385.0863 0.9999959
PO2_FT2_IT3-PO1_FT1_IT1  10905.3957 -13069.396379  34880.1877 0.9866844
PO2_FT2_IT4-PO1_FT1_IT1  45500.8388  21526.046701  69475.6308 0.0000001
PO2_FT3_IT1-PO1_FT1_IT1   2515.1365 -21459.655549  26489.9285 1.0000000
PO2_FT3_IT2-PO1_FT1_IT1   8558.7312 -15416.060799  32533.5233 0.9994882
PO2_FT3_IT3-PO1_FT1_IT1  20434.3747  -3540.417383  44409.1667 0.2050052
PO2_FT3_IT4-PO1_FT1_IT1  16828.4067  -7146.385383  40803.1987 0.5597718
PO1_FT1_IT3-PO1_FT1_IT2  12366.7104 -11608.081633  36341.5025 0.9491209
PO1_FT1_IT4-PO1_FT1_IT2  14954.5812  -9020.210883  38929.3732 0.7671290
PO1_FT2_IT1-PO1_FT1_IT2 -13918.3548 -37893.146883  10056.4372 0.8590527
PO1_FT2_IT2-PO1_FT1_IT2  -8591.8981 -32566.690133  15382.8940 0.9994575
PO1_FT2_IT3-PO1_FT1_IT2  -3513.4518 -27488.243883  20461.3402 1.0000000
PO1_FT2_IT4-PO1_FT1_IT2  -1549.9527 -25524.744716  22424.8394 1.0000000
PO1_FT3_IT1-PO1_FT1_IT2  -4060.9768 -28035.768883  19913.8152 1.0000000
PO1_FT3_IT2-PO1_FT1_IT2   1582.6429 -22392.149133  25557.4350 1.0000000
PO1_FT3_IT3-PO1_FT1_IT2   1910.2452 -22064.546883  25885.0372 1.0000000
PO1_FT3_IT4-PO1_FT1_IT2  -1386.7803 -25361.572383  22588.0117 1.0000000
PO2_FT1_IT1-PO1_FT1_IT2   8676.3843 -15298.407716  32651.1764 0.9993718
PO2_FT1_IT2-PO1_FT1_IT2   6112.6050 -17862.187049  30087.3970 0.9999983
PO2_FT1_IT3-PO1_FT1_IT2  44355.5690  20380.776951  68330.3610 0.0000003
PO2_FT1_IT4-PO1_FT1_IT2  23979.6010      4.808951  47954.3930 0.0498927
PO2_FT2_IT1-PO1_FT1_IT2 -10467.7768 -34442.568883  13507.0152 0.9918509
PO2_FT2_IT2-PO1_FT1_IT2  -1177.1711 -25151.963133  22797.6210 1.0000000
PO2_FT2_IT3-PO1_FT1_IT2   3317.9303 -20656.861713  27292.7224 1.0000000
PO2_FT2_IT4-PO1_FT1_IT2  37913.3734  13938.581367  61888.1655 0.0000199
PO2_FT3_IT1-PO1_FT1_IT2  -5072.3288 -29047.120883  18902.4632 1.0000000
PO2_FT3_IT2-PO1_FT1_IT2    971.2659 -23003.526133  24946.0580 1.0000000
PO2_FT3_IT3-PO1_FT1_IT2  12846.9093 -11127.882716  36821.7014 0.9274800
PO2_FT3_IT4-PO1_FT1_IT2   9240.9413 -14733.850716  33215.7334 0.9984314
PO1_FT1_IT4-PO1_FT1_IT3   2587.8708 -21386.921299  26562.6628 1.0000000
PO1_FT2_IT1-PO1_FT1_IT3 -26285.0652 -50259.857299  -2310.2732 0.0167635
PO1_FT2_IT2-PO1_FT1_IT3 -20958.6085 -44933.400549   3016.1835 0.1703274
PO1_FT2_IT3-PO1_FT1_IT3 -15880.1622 -39854.954299   8094.6298 0.6686628
PO1_FT2_IT4-PO1_FT1_IT3 -13916.6631 -37891.455133  10058.1290 0.8591830
PO1_FT3_IT1-PO1_FT1_IT3 -16427.6872 -40402.479299   7547.1048 0.6062171
PO1_FT3_IT2-PO1_FT1_IT3 -10784.0675 -34758.859549  13190.7245 0.9883258
PO1_FT3_IT3-PO1_FT1_IT3 -10456.4653 -34431.257299  13518.3268 0.9919587
PO1_FT3_IT4-PO1_FT1_IT3 -13753.4907 -37728.282799  10221.3013 0.8714255
PO2_FT1_IT1-PO1_FT1_IT3  -3690.3261 -27665.118133  20284.4660 1.0000000
PO2_FT1_IT2-PO1_FT1_IT3  -6254.1054 -30228.897466  17720.6866 0.9999974
PO2_FT1_IT3-PO1_FT1_IT3  31988.8586   8014.066534  55963.6506 0.0007507
PO2_FT1_IT4-PO1_FT1_IT3  11612.8906 -12361.901466  35587.6826 0.9731246
PO2_FT2_IT1-PO1_FT1_IT3 -22834.4872 -46809.279299   1140.3048 0.0818679
PO2_FT2_IT2-PO1_FT1_IT3 -13543.8815 -37518.673549  10430.9105 0.8861945
PO2_FT2_IT3-PO1_FT1_IT3  -9048.7801 -33023.572129  14926.0120 0.9988371
PO2_FT2_IT4-PO1_FT1_IT3  25546.6630   1571.870951  49521.4550 0.0240712
PO2_FT3_IT1-PO1_FT1_IT3 -17439.0393 -41413.831299   6535.7528 0.4894271
PO2_FT3_IT2-PO1_FT1_IT3 -11395.4445 -35370.236549  12579.3475 0.9780955
PO2_FT3_IT3-PO1_FT1_IT3    480.1989 -23494.593133  24454.9910 1.0000000
PO2_FT3_IT4-PO1_FT1_IT3  -3125.7691 -27100.561133  20849.0230 1.0000000
PO1_FT2_IT1-PO1_FT1_IT4 -28872.9360 -52847.728049  -4898.1440 0.0043552
PO1_FT2_IT2-PO1_FT1_IT4 -23546.4792 -47521.271299    428.3128 0.0604088
PO1_FT2_IT3-PO1_FT1_IT4 -18468.0330 -42442.825049   5506.7590 0.3771693
PO1_FT2_IT4-PO1_FT1_IT4 -16504.5338 -40479.325883   7470.2582 0.5973318
PO1_FT3_IT1-PO1_FT1_IT4 -19015.5580 -42990.350049   4959.2340 0.3228447
PO1_FT3_IT2-PO1_FT1_IT4 -13371.9382 -37346.730299  10602.8538 0.8974968
PO1_FT3_IT3-PO1_FT1_IT4 -13044.3360 -37019.128049  10930.4560 0.9169998
PO1_FT3_IT4-PO1_FT1_IT4 -16341.3615 -40316.153549   7633.4305 0.6161745
PO2_FT1_IT1-PO1_FT1_IT4  -6278.1968 -30252.988883  17696.5952 0.9999972
PO2_FT1_IT2-PO1_FT1_IT4  -8841.9762 -32816.768216  15132.8159 0.9991689
PO2_FT1_IT3-PO1_FT1_IT4  29400.9878   5426.195784  53375.7799 0.0032636
PO2_FT1_IT4-PO1_FT1_IT4   9025.0198 -14949.772216  32999.8119 0.9988803
PO2_FT2_IT1-PO1_FT1_IT4 -25422.3580 -49397.150049  -1447.5660 0.0255547
PO2_FT2_IT2-PO1_FT1_IT4 -16131.7523 -40106.544299   7843.0398 0.6402054
PO2_FT2_IT3-PO1_FT1_IT4 -11636.6508 -35611.442879  12338.1412 0.9725332
PO2_FT2_IT4-PO1_FT1_IT4  22958.7922  -1015.999799  46933.5843 0.0777114
PO2_FT3_IT1-PO1_FT1_IT4 -20026.9100 -44001.702049   3947.8820 0.2352668
PO2_FT3_IT2-PO1_FT1_IT4 -13983.3153 -37958.107299   9991.4768 0.8539970
PO2_FT3_IT3-PO1_FT1_IT4  -2107.6718 -26082.463883  21867.1202 1.0000000
PO2_FT3_IT4-PO1_FT1_IT4  -5713.6398 -29688.431883  18261.1522 0.9999995
PO1_FT2_IT2-PO1_FT2_IT1   5326.4568 -18648.335299  29301.2488 0.9999999
PO1_FT2_IT3-PO1_FT2_IT1  10404.9030 -13569.889049  34379.6950 0.9924352
PO1_FT2_IT4-PO1_FT2_IT1  12368.4022 -11606.389883  36343.1942 0.9490539
PO1_FT3_IT1-PO1_FT2_IT1   9857.3780 -14117.414049  33832.1700 0.9962125
PO1_FT3_IT2-PO1_FT2_IT1  15500.9978  -8473.794299  39475.7898 0.7104022
PO1_FT3_IT3-PO1_FT2_IT1  15828.6000  -8146.192049  39803.3920 0.6744289
PO1_FT3_IT4-PO1_FT2_IT1  12531.5745 -11443.217549  36506.3665 0.9422896
PO2_FT1_IT1-PO1_FT2_IT1  22594.7392  -1380.052883  46569.5312 0.0904154
PO2_FT1_IT2-PO1_FT2_IT1  20030.9598  -3943.832216  44005.7519 0.2349517
PO2_FT1_IT3-PO1_FT2_IT1  58273.9238  34299.131784  82248.7159 0.0000000
PO2_FT1_IT4-PO1_FT2_IT1  37897.9558  13923.163784  61872.7479 0.0000201
PO2_FT2_IT1-PO1_FT2_IT1   3450.5780 -20524.214049  27425.3700 1.0000000
PO2_FT2_IT2-PO1_FT2_IT1  12741.1837 -11233.608299  36715.9758 0.9327061
PO2_FT2_IT3-PO1_FT2_IT1  17236.2852  -6738.506879  41211.0772 0.5126187
PO2_FT2_IT4-PO1_FT2_IT1  51831.7283  27856.936201  75806.5203 0.0000000
PO2_FT3_IT1-PO1_FT2_IT1   8846.0260 -15128.766049  32820.8180 0.9991633
PO2_FT3_IT2-PO1_FT2_IT1  14889.6207  -9085.171299  38864.4128 0.7735428
PO2_FT3_IT3-PO1_FT2_IT1  26765.2642   2790.472117  50740.0562 0.0131724
PO2_FT3_IT4-PO1_FT2_IT1  23159.2962   -815.495883  47134.0882 0.0713849
PO1_FT2_IT3-PO1_FT2_IT2   5078.4462 -18896.345799  29053.2383 1.0000000
PO1_FT2_IT4-PO1_FT2_IT2   7041.9454 -16932.846633  31016.7375 0.9999784
PO1_FT3_IT1-PO1_FT2_IT2   4530.9213 -19443.870799  28505.7133 1.0000000
PO1_FT3_IT2-PO1_FT2_IT2  10174.5410 -13800.251049  34149.3330 0.9942899
PO1_FT3_IT3-PO1_FT2_IT2  10502.1432 -13472.648799  34476.9353 0.9915163
PO1_FT3_IT4-PO1_FT2_IT2   7205.1177 -16769.674299  31179.9098 0.9999680
PO2_FT1_IT1-PO1_FT2_IT2  17268.2824  -6706.509633  41243.0745 0.5089441
PO2_FT1_IT2-PO1_FT2_IT2  14704.5031  -9270.288966  38679.2951 0.7913833
PO2_FT1_IT3-PO1_FT2_IT2  52947.4671  28972.675034  76922.2591 0.0000000
PO2_FT1_IT4-PO1_FT2_IT2  32571.4991   8596.707034  56546.2911 0.0005332
PO2_FT2_IT1-PO1_FT2_IT2  -1875.8787 -25850.670799  22098.9133 1.0000000
PO2_FT2_IT2-PO1_FT2_IT2   7414.7270 -16560.065049  31389.5190 0.9999480
PO2_FT2_IT3-PO1_FT2_IT2  11909.8284 -12064.963629  35884.6205 0.9650018
PO2_FT2_IT4-PO1_FT2_IT2  46505.2715  22530.479451  70480.0635 0.0000001
PO2_FT3_IT1-PO1_FT2_IT2   3519.5692 -20455.222799  27494.3613 1.0000000
PO2_FT3_IT2-PO1_FT2_IT2   9563.1640 -14411.628049  33537.9560 0.9974773
PO2_FT3_IT3-PO1_FT2_IT2  21438.8074  -2535.984633  45413.5995 0.1426257
PO2_FT3_IT4-PO1_FT2_IT2  17832.8394  -6141.952633  41807.6315 0.4452016
PO1_FT2_IT4-PO1_FT2_IT3   1963.4992 -22011.292883  25938.2912 1.0000000
PO1_FT3_IT1-PO1_FT2_IT3   -547.5250 -24522.317049  23427.2670 1.0000000
PO1_FT3_IT2-PO1_FT2_IT3   5096.0948 -18878.697299  29070.8868 0.9999999
PO1_FT3_IT3-PO1_FT2_IT3   5423.6970 -18551.095049  29398.4890 0.9999998
PO1_FT3_IT4-PO1_FT2_IT3   2126.6715 -21848.120549  26101.4635 1.0000000
PO2_FT1_IT1-PO1_FT2_IT3  12189.8362 -11784.955883  36164.6282 0.9557852
PO2_FT1_IT2-PO1_FT2_IT3   9626.0568 -14348.735216  33600.8489 0.9972424
PO2_FT1_IT3-PO1_FT2_IT3  47869.0208  23894.228784  71843.8129 0.0000000
PO2_FT1_IT4-PO1_FT2_IT3  27493.0528   3518.260784  51467.8449 0.0090664
PO2_FT2_IT1-PO1_FT2_IT3  -6954.3250 -30929.117049  17020.4670 0.9999826
PO2_FT2_IT2-PO1_FT2_IT3   2336.2807 -21638.511299  26311.0728 1.0000000
PO2_FT2_IT3-PO1_FT2_IT3   6831.3822 -17143.409879  30806.1742 0.9999873
PO2_FT2_IT4-PO1_FT2_IT3  41426.8252  17452.033201  65401.6173 0.0000021
PO2_FT3_IT1-PO1_FT2_IT3  -1558.8770 -25533.669049  22415.9150 1.0000000
PO2_FT3_IT2-PO1_FT2_IT3   4484.7177 -19490.074299  28459.5098 1.0000000
PO2_FT3_IT3-PO1_FT2_IT3  16360.3612  -7614.430883  40335.1532 0.6139854
PO2_FT3_IT4-PO1_FT2_IT3  12754.3932 -11220.398883  36729.1852 0.9320677
PO1_FT3_IT1-PO1_FT2_IT4  -2511.0242 -26485.816216  21463.7679 1.0000000
PO1_FT3_IT2-PO1_FT2_IT4   3132.5956 -20842.196466  27107.3876 1.0000000
PO1_FT3_IT3-PO1_FT2_IT4   3460.1978 -20514.594216  27434.9899 1.0000000
PO1_FT3_IT4-PO1_FT2_IT4    163.1723 -23811.619716  24137.9644 1.0000000
PO2_FT1_IT1-PO1_FT2_IT4  10226.3370 -13748.455049  34201.1290 0.9939098
PO2_FT1_IT2-PO1_FT2_IT4   7662.5577 -16312.234383  31637.3497 0.9999104
PO2_FT1_IT3-PO1_FT2_IT4  45905.5217  21930.729617  69880.3137 0.0000001
PO2_FT1_IT4-PO1_FT2_IT4  25529.5537   1554.761617  49504.3457 0.0242707
PO2_FT2_IT1-PO1_FT2_IT4  -8917.8242 -32892.616216  15056.9679 0.9990583
PO2_FT2_IT2-PO1_FT2_IT4    372.7816 -23602.010466  24347.5736 1.0000000
PO2_FT2_IT3-PO1_FT2_IT4   4867.8830 -19106.909046  28842.6751 1.0000000
PO2_FT2_IT4-PO1_FT2_IT4  39463.3261  15488.534034  63438.1181 0.0000074
PO2_FT3_IT1-PO1_FT2_IT4  -3522.3762 -27497.168216  20452.4159 1.0000000
PO2_FT3_IT2-PO1_FT2_IT4   2521.2186 -21453.573466  26496.0106 1.0000000
PO2_FT3_IT3-PO1_FT2_IT4  14396.8620  -9577.930049  38371.6540 0.8194985
PO2_FT3_IT4-PO1_FT2_IT4  10790.8940 -13183.898049  34765.6860 0.9882380
PO1_FT3_IT2-PO1_FT3_IT1   5643.6197 -18331.172299  29618.4118 0.9999996
PO1_FT3_IT3-PO1_FT3_IT1   5971.2220 -18003.570049  29946.0140 0.9999989
PO1_FT3_IT4-PO1_FT3_IT1   2674.1965 -21300.595549  26648.9885 1.0000000
PO2_FT1_IT1-PO1_FT3_IT1  12737.3612 -11237.430883  36712.1532 0.9328901
PO2_FT1_IT2-PO1_FT3_IT1  10173.5818 -13801.210216  34148.3739 0.9942968
PO2_FT1_IT3-PO1_FT3_IT1  48416.5458  24441.753784  72391.3379 0.0000000
PO2_FT1_IT4-PO1_FT3_IT1  28040.5778   4065.785784  52015.3699 0.0068032
PO2_FT2_IT1-PO1_FT3_IT1  -6406.8000 -30381.592049  17567.9920 0.9999959
PO2_FT2_IT2-PO1_FT3_IT1   2883.8057 -21090.986299  26858.5978 1.0000000
PO2_FT2_IT3-PO1_FT3_IT1   7378.9072 -16595.884879  31353.6992 0.9999521
PO2_FT2_IT4-PO1_FT3_IT1  41974.3502  17999.558201  65949.1423 0.0000014
PO2_FT3_IT1-PO1_FT3_IT1  -1011.3520 -24986.144049  22963.4400 1.0000000
PO2_FT3_IT2-PO1_FT3_IT1   5032.2427 -18942.549299  29007.0348 1.0000000
PO2_FT3_IT3-PO1_FT3_IT1  16907.8862  -7066.905883  40882.6782 0.5505531
PO2_FT3_IT4-PO1_FT3_IT1  13301.9182 -10672.873883  37276.7102 0.9018888
PO1_FT3_IT3-PO1_FT3_IT2    327.6022 -23647.189799  24302.3943 1.0000000
PO1_FT3_IT4-PO1_FT3_IT2  -2969.4233 -26944.215299  21005.3688 1.0000000
PO2_FT1_IT1-PO1_FT3_IT2   7093.7414 -16881.050633  31068.5335 0.9999755
PO2_FT1_IT2-PO1_FT3_IT2   4529.9621 -19444.829966  28504.7541 1.0000000
PO2_FT1_IT3-PO1_FT3_IT2  42772.9261  18798.134034  66747.7181 0.0000009
PO2_FT1_IT4-PO1_FT3_IT2  22396.9581  -1577.833966  46371.7501 0.0980171
PO2_FT2_IT1-PO1_FT3_IT2 -12050.4197 -36025.211799  11924.3723 0.9605723
PO2_FT2_IT2-PO1_FT3_IT2  -2759.8140 -26734.606049  21214.9780 1.0000000
PO2_FT2_IT3-PO1_FT3_IT2   1735.2874 -22239.504629  25710.0795 1.0000000
PO2_FT2_IT4-PO1_FT3_IT2  36330.7305  12355.938451  60305.5225 0.0000541
PO2_FT3_IT1-PO1_FT3_IT2  -6654.9718 -30629.763799  17319.8203 0.9999920
PO2_FT3_IT2-PO1_FT3_IT2   -611.3770 -24586.169049  23363.4150 1.0000000
PO2_FT3_IT3-PO1_FT3_IT2  11264.2664 -12710.525633  35239.0585 0.9807296
PO2_FT3_IT4-PO1_FT3_IT2   7658.2984 -16316.493633  31633.0905 0.9999112
PO1_FT3_IT4-PO1_FT3_IT3  -3297.0255 -27271.817549  20677.7665 1.0000000
PO2_FT1_IT1-PO1_FT3_IT3   6766.1392 -17208.652883  30740.9312 0.9999892
PO2_FT1_IT2-PO1_FT3_IT3   4202.3598 -19772.432216  28177.1519 1.0000000
PO2_FT1_IT3-PO1_FT3_IT3  42445.3238  18470.531784  66420.1159 0.0000011
PO2_FT1_IT4-PO1_FT3_IT3  22069.3558  -1905.436216  46044.1479 0.1117672
PO2_FT2_IT1-PO1_FT3_IT3 -12378.0220 -36352.814049  11596.7700 0.9486716
PO2_FT2_IT2-PO1_FT3_IT3  -3087.4162 -27062.208299  20887.3758 1.0000000
PO2_FT2_IT3-PO1_FT3_IT3   1407.6852 -22567.106879  25382.4772 1.0000000
PO2_FT2_IT4-PO1_FT3_IT3  36003.1283  12028.336201  59977.9203 0.0000663
PO2_FT3_IT1-PO1_FT3_IT3  -6982.5740 -30957.366049  16992.2180 0.9999813
PO2_FT3_IT2-PO1_FT3_IT3   -938.9793 -24913.771299  23035.8128 1.0000000
PO2_FT3_IT3-PO1_FT3_IT3  10936.6642 -13038.127883  34911.4562 0.9862328
PO2_FT3_IT4-PO1_FT3_IT3   7330.6962 -16644.095883  31305.4882 0.9999571
PO2_FT1_IT1-PO1_FT3_IT4  10063.1647 -13911.627383  34037.9567 0.9950410
PO2_FT1_IT2-PO1_FT3_IT4   7499.3853 -16475.406716  31474.1774 0.9999372
PO2_FT1_IT3-PO1_FT3_IT4  45742.3493  21767.557284  69717.1414 0.0000001
PO2_FT1_IT4-PO1_FT3_IT4  25366.3813   1391.589284  49341.1734 0.0262494
PO2_FT2_IT1-PO1_FT3_IT4  -9080.9965 -33055.788549  14893.7955 0.9987762
PO2_FT2_IT2-PO1_FT3_IT4    209.6093 -23765.182799  24184.4013 1.0000000
PO2_FT2_IT3-PO1_FT3_IT4   4704.7107 -19270.081379  28679.5027 1.0000000
PO2_FT2_IT4-PO1_FT3_IT4  39300.1538  15325.361701  63274.9458 0.0000082
PO2_FT3_IT1-PO1_FT3_IT4  -3685.5485 -27660.340549  20289.2435 1.0000000
PO2_FT3_IT2-PO1_FT3_IT4   2358.0462 -21616.745799  26332.8383 1.0000000
PO2_FT3_IT3-PO1_FT3_IT4  14233.6897  -9741.102383  38208.4817 0.8335791
PO2_FT3_IT4-PO1_FT3_IT4  10627.7217 -13347.070383  34602.5137 0.9901966
PO2_FT1_IT2-PO2_FT1_IT1  -2563.7793 -26538.571383  21411.0127 1.0000000
PO2_FT1_IT3-PO2_FT1_IT1  35679.1847  11704.392617  59653.9767 0.0000811
PO2_FT1_IT4-PO2_FT1_IT1  15303.2167  -8671.575383  39278.0087 0.7314658
PO2_FT2_IT1-PO2_FT1_IT1 -19144.1612 -43118.953216   4830.6309 0.3107532
PO2_FT2_IT2-PO2_FT1_IT1  -9853.5554 -33828.347466  14121.2366 0.9962319
PO2_FT2_IT3-PO2_FT1_IT1  -5358.4540 -29333.246046  18616.3381 0.9999999
PO2_FT2_IT4-PO2_FT1_IT1  29236.9891   5262.197034  53211.7811 0.0035711
PO2_FT3_IT1-PO2_FT1_IT1 -13748.7132 -37723.505216  10226.0789 0.8717742
PO2_FT3_IT2-PO2_FT1_IT1  -7705.1184 -31679.910466  16269.6736 0.9999019
PO2_FT3_IT3-PO2_FT1_IT1   4170.5250 -19804.267049  28145.3170 1.0000000
PO2_FT3_IT4-PO2_FT1_IT1    564.5570 -23410.235049  24539.3490 1.0000000
PO2_FT1_IT3-PO2_FT1_IT2  38242.9640  14268.171951  62217.7560 0.0000162
PO2_FT1_IT4-PO2_FT1_IT2  17866.9960  -6107.796049  41841.7880 0.4414291
PO2_FT2_IT1-PO2_FT1_IT2 -16580.3818 -40555.173883   7394.4102 0.5885469
PO2_FT2_IT2-PO2_FT1_IT2  -7289.7761 -31264.568133  16685.0160 0.9999610
PO2_FT2_IT3-PO2_FT1_IT2  -2794.6747 -26769.466713  21180.1174 1.0000000
PO2_FT2_IT4-PO2_FT1_IT2  31800.7684   7825.976367  55775.5605 0.0008377
PO2_FT3_IT1-PO2_FT1_IT2 -11184.9338 -35159.725883  12789.8582 0.9821982
PO2_FT3_IT2-PO2_FT1_IT2  -5141.3391 -29116.131133  18833.4530 0.9999999
PO2_FT3_IT3-PO2_FT1_IT2   6734.3043 -17240.487716  30709.0964 0.9999901
PO2_FT3_IT4-PO2_FT1_IT2   3128.3363 -20846.455716  27103.1284 1.0000000
PO2_FT1_IT4-PO2_FT1_IT3 -20375.9680 -44350.760049   3598.8240 0.2091638
PO2_FT2_IT1-PO2_FT1_IT3 -54823.3458 -78798.137883 -30848.5538 0.0000000
PO2_FT2_IT2-PO2_FT1_IT3 -45532.7401 -69507.532133 -21557.9480 0.0000001
PO2_FT2_IT3-PO2_FT1_IT3 -41037.6387 -65012.430713 -17062.8466 0.0000027
PO2_FT2_IT4-PO2_FT1_IT3  -6442.1956 -30416.987633  17532.5965 0.9999955
PO2_FT3_IT1-PO2_FT1_IT3 -49427.8978 -73402.689883 -25453.1058 0.0000000
PO2_FT3_IT2-PO2_FT1_IT3 -43384.3031 -67359.095133 -19409.5110 0.0000006
PO2_FT3_IT3-PO2_FT1_IT3 -31508.6597 -55483.451716  -7533.8676 0.0009924
PO2_FT3_IT4-PO2_FT1_IT3 -35114.6277 -59089.419716 -11139.8356 0.0001150
PO2_FT2_IT1-PO2_FT1_IT4 -34447.3778 -58422.169883 -10472.5858 0.0001730
PO2_FT2_IT2-PO2_FT1_IT4 -25156.7721 -49131.564133  -1181.9800 0.0290056
PO2_FT2_IT3-PO2_FT1_IT4 -20661.6707 -44636.462713   3313.1214 0.1893878
PO2_FT2_IT4-PO2_FT1_IT4  13933.7724 -10041.019633  37908.5645 0.8578619
PO2_FT3_IT1-PO2_FT1_IT4 -29051.9298 -53026.721883  -5077.1378 0.0039512
PO2_FT3_IT2-PO2_FT1_IT4 -23008.3351 -46983.127133    966.4570 0.0761054
PO2_FT3_IT3-PO2_FT1_IT4 -11132.6917 -35107.483716  12842.1004 0.9831162
PO2_FT3_IT4-PO2_FT1_IT4 -14738.6597 -38713.451716   9236.1324 0.7881416
PO2_FT2_IT2-PO2_FT2_IT1   9290.6057 -14684.186299  33265.3978 0.9983086
PO2_FT2_IT3-PO2_FT2_IT1  13785.7072 -10189.084879  37760.4992 0.8690597
PO2_FT2_IT4-PO2_FT2_IT1  48381.1502  24406.358201  72355.9423 0.0000000
PO2_FT3_IT1-PO2_FT2_IT1   5395.4480 -18579.344049  29370.2400 0.9999998
PO2_FT3_IT2-PO2_FT2_IT1  11439.0427 -12535.749299  35413.8348 0.9771609
PO2_FT3_IT3-PO2_FT2_IT1  23314.6862   -660.105883  47289.4782 0.0667897
PO2_FT3_IT4-PO2_FT2_IT1  19708.7182  -4266.073883  43683.5102 0.2609276
PO2_FT2_IT3-PO2_FT2_IT2   4495.1014 -19479.690629  28469.8935 1.0000000
PO2_FT2_IT4-PO2_FT2_IT2  39090.5445  15115.752451  63065.3365 0.0000094
PO2_FT3_IT1-PO2_FT2_IT2  -3895.1578 -27869.949799  20079.6343 1.0000000
PO2_FT3_IT2-PO2_FT2_IT2   2148.4370 -21826.355049  26123.2290 1.0000000
PO2_FT3_IT3-PO2_FT2_IT2  14024.0804  -9950.711633  37998.8725 0.8507730
PO2_FT3_IT4-PO2_FT2_IT2  10418.1124 -13556.679633  34392.9045 0.9923154
PO2_FT2_IT4-PO2_FT2_IT3  34595.4431  10620.651031  58570.2351 0.0001580
PO2_FT3_IT1-PO2_FT2_IT3  -8390.2592 -32365.051219  15584.5329 0.9996218
PO2_FT3_IT2-PO2_FT2_IT3  -2346.6644 -26321.456469  21628.1276 1.0000000
PO2_FT3_IT3-PO2_FT2_IT3   9528.9790 -14445.813053  33503.7710 0.9975976
PO2_FT3_IT4-PO2_FT2_IT3   5923.0110 -18051.781053  29897.8030 0.9999990
PO2_FT3_IT1-PO2_FT2_IT4 -42985.7023 -66960.494299 -19010.9102 0.0000007
PO2_FT3_IT2-PO2_FT2_IT4 -36942.1075 -60916.899549 -12967.3155 0.0000369
PO2_FT3_IT3-PO2_FT2_IT4 -25066.4641 -49041.256133  -1091.6720 0.0302717
PO2_FT3_IT4-PO2_FT2_IT4 -28672.4321 -52647.224133  -4697.6400 0.0048541
PO2_FT3_IT2-PO2_FT3_IT1   6043.5948 -17931.197299  30018.3868 0.9999986
PO2_FT3_IT3-PO2_FT3_IT1  17919.2382  -6055.553883  41894.0302 0.4356814
PO2_FT3_IT4-PO2_FT3_IT1  14313.2702  -9661.521883  38288.0622 0.8267864
PO2_FT3_IT3-PO2_FT3_IT2  11875.6434 -12099.148633  35850.4355 0.9660204
PO2_FT3_IT4-PO2_FT3_IT2   8269.6754 -15705.116633  32244.4675 0.9996975
PO2_FT3_IT4-PO2_FT3_IT3  -3605.9680 -27580.760049  20368.8240 1.0000000
