# Supplementary material for: The adaptability of Ulmus pumila and the sensitivity of Populus sibirica to semi-arid steppe is reflected in the stem and root vascular cambium and anatomical wood traits
Source: Front Plant Sci. 2024 Jun 12;15:1393245. doi: 10.3389/fpls.2024.1393245 (PMC11202817; doi:10.3389/fpls.2024.1393245)
Supplement: Supplementary file 1 [file DataSheet_1.zip › Ulmus_results_summary_CCm.txt]

Linear mixed model fit by REML. t-tests use Satterthwaite's method ['lmerModLmerTest']
Formula: CCm ~ dep.var + (1 | rep)
   Data: x1

REML criterion at convergence: 1899.1

Scaled residuals: 
    Min      1Q  Median      3Q     Max 
-2.2945 -0.4858 -0.0436  0.4358  3.2694 

Random effects:
 Groups   Name        Variance Std.Dev.
 rep      (Intercept)  0.07112 0.2667  
 Residual             62.12122 7.8817  
Number of obs: 288, groups:  rep, 3

Fixed effects:
                   Estimate Std. Error       df t value Pr(>|t|)    
(Intercept)         34.1362     2.2805 220.6001  14.969  < 2e-16 ***
dep.varPO1_FT1_IT2 -10.2916     3.2177 262.0000  -3.198 0.001552 ** 
dep.varPO1_FT1_IT3  -5.5056     3.2177 262.0000  -1.711 0.088258 .  
dep.varPO1_FT1_IT4  -3.8801     3.2177 262.0000  -1.206 0.228963    
dep.varPO1_FT2_IT1  -2.9377     3.2177 262.0000  -0.913 0.362096    
dep.varPO1_FT2_IT2 -12.6042     3.2177 262.0000  -3.917 0.000114 ***
dep.varPO1_FT2_IT3  -7.6818     3.2177 262.0000  -2.387 0.017680 *  
dep.varPO1_FT2_IT4  -4.7539     3.2177 262.0000  -1.477 0.140761    
dep.varPO1_FT3_IT1 -11.5766     3.2177 262.0000  -3.598 0.000384 ***
dep.varPO1_FT3_IT2  -7.7858     3.2177 262.0000  -2.420 0.016215 *  
dep.varPO1_FT3_IT3  -8.6986     3.2177 262.0000  -2.703 0.007313 ** 
dep.varPO1_FT3_IT4  -1.8494     3.2177 262.0000  -0.575 0.565943    
dep.varPO2_FT1_IT1  -9.4992     3.2177 262.0000  -2.952 0.003442 ** 
dep.varPO2_FT1_IT2  -4.6051     3.2177 262.0000  -1.431 0.153574    
dep.varPO2_FT1_IT3 -10.7678     3.2177 262.0000  -3.346 0.000938 ***
dep.varPO2_FT1_IT4  -4.7038     3.2177 262.0000  -1.462 0.144976    
dep.varPO2_FT2_IT1 -12.8904     3.2177 262.0000  -4.006 8.05e-05 ***
dep.varPO2_FT2_IT2 -11.6543     3.2177 262.0000  -3.622 0.000351 ***
dep.varPO2_FT2_IT3   0.3493     3.2177 262.0000   0.109 0.913643    
dep.varPO2_FT2_IT4  -4.0217     3.2177 262.0000  -1.250 0.212466    
dep.varPO2_FT3_IT1  -3.5245     3.2177 262.0000  -1.095 0.274369    
dep.varPO2_FT3_IT2   2.0659     3.2177 262.0000   0.642 0.521402    
dep.varPO2_FT3_IT3   6.5225     3.2177 262.0000   2.027 0.043667 *  
dep.varPO2_FT3_IT4   2.0312     3.2177 262.0000   0.631 0.528428    
---
Signif. codes:  0 ‘***’ 0.001 ‘**’ 0.01 ‘*’ 0.05 ‘.’ 0.1 ‘ ’ 1
0.294125265622714
0.294932439410381
Least Squares Means table:

                                          Estimate Std. Error  df t value      lower      upper  Pr(>|t|)    
dep.varPO1_FT1_IT1 - dep.varPO1_FT1_IT2  10.291611   3.217691 262  3.1984   3.955785  16.627437 0.0015516 ** 
dep.varPO1_FT1_IT1 - dep.varPO1_FT1_IT3   5.505583   3.217691 262  1.7110  -0.830243  11.841409 0.0882582 .  
dep.varPO1_FT1_IT1 - dep.varPO1_FT1_IT4   3.880056   3.217691 262  1.2059  -2.455770  10.215881 0.2289628    
dep.varPO1_FT1_IT1 - dep.varPO1_FT2_IT1   2.937667   3.217691 262  0.9130  -3.398159   9.273493 0.3620958    
dep.varPO1_FT1_IT1 - dep.varPO1_FT2_IT2  12.604167   3.217691 262  3.9171   6.268341  18.939993 0.0001144 ***
dep.varPO1_FT1_IT1 - dep.varPO1_FT2_IT3   7.681750   3.217691 262  2.3873   1.345924  14.017576 0.0176799 *  
dep.varPO1_FT1_IT1 - dep.varPO1_FT2_IT4   4.753917   3.217691 262  1.4774  -1.581909  11.089743 0.1407612    
dep.varPO1_FT1_IT1 - dep.varPO1_FT3_IT1  11.576611   3.217691 262  3.5978   5.240785  17.912437 0.0003836 ***
dep.varPO1_FT1_IT1 - dep.varPO1_FT3_IT2   7.785833   3.217691 262  2.4197   1.450007  14.121659 0.0162147 *  
dep.varPO1_FT1_IT1 - dep.varPO1_FT3_IT3   8.698611   3.217691 262  2.7034   2.362785  15.034437 0.0073130 ** 
dep.varPO1_FT1_IT1 - dep.varPO1_FT3_IT4   1.849417   3.217691 262  0.5748  -4.486409   8.185243 0.5659434    
dep.varPO1_FT1_IT1 - dep.varPO2_FT1_IT1   9.499167   3.217691 262  2.9522   3.163341  15.834993 0.0034416 ** 
dep.varPO1_FT1_IT1 - dep.varPO2_FT1_IT2   4.605056   3.217691 262  1.4312  -1.730770  10.940881 0.1535739    
dep.varPO1_FT1_IT1 - dep.varPO2_FT1_IT3  10.767833   3.217691 262  3.3464   4.432007  17.103659 0.0009385 ***
dep.varPO1_FT1_IT1 - dep.varPO2_FT1_IT4   4.703833   3.217691 262  1.4619  -1.631993  11.039659 0.1449763    
dep.varPO1_FT1_IT1 - dep.varPO2_FT2_IT1  12.890375   3.217691 262  4.0061   6.554549  19.226201 8.048e-05 ***
dep.varPO1_FT1_IT1 - dep.varPO2_FT2_IT2  11.654278   3.217691 262  3.6219   5.318452  17.990104 0.0003510 ***
dep.varPO1_FT1_IT1 - dep.varPO2_FT2_IT3  -0.349278   3.217691 262 -0.1085  -6.685104   5.986548 0.9136431    
dep.varPO1_FT1_IT1 - dep.varPO2_FT2_IT4   4.021667   3.217691 262  1.2499  -2.314159  10.357493 0.2124656    
dep.varPO1_FT1_IT1 - dep.varPO2_FT3_IT1   3.524500   3.217691 262  1.0954  -2.811326   9.860326 0.2743689    
dep.varPO1_FT1_IT1 - dep.varPO2_FT3_IT2  -2.065917   3.217691 262 -0.6420  -8.401743   4.269909 0.5214025    
dep.varPO1_FT1_IT1 - dep.varPO2_FT3_IT3  -6.522500   3.217691 262 -2.0271 -12.858326  -0.186674 0.0436673 *  
dep.varPO1_FT1_IT1 - dep.varPO2_FT3_IT4  -2.031167   3.217691 262 -0.6312  -8.366993   4.304659 0.5284276    
dep.varPO1_FT1_IT2 - dep.varPO1_FT1_IT3  -4.786028   3.217691 262 -1.4874 -11.121854   1.549798 0.1381089    
dep.varPO1_FT1_IT2 - dep.varPO1_FT1_IT4  -6.411556   3.217691 262 -1.9926 -12.747381  -0.075730 0.0473433 *  
dep.varPO1_FT1_IT2 - dep.varPO1_FT2_IT1  -7.353944   3.217691 262 -2.2855 -13.689770  -1.018119 0.0230843 *  
dep.varPO1_FT1_IT2 - dep.varPO1_FT2_IT2   2.312556   3.217691 262  0.7187  -4.023270   8.648381 0.4729661    
dep.varPO1_FT1_IT2 - dep.varPO1_FT2_IT3  -2.609861   3.217691 262 -0.8111  -8.945687   3.725965 0.4180459    
dep.varPO1_FT1_IT2 - dep.varPO1_FT2_IT4  -5.537694   3.217691 262 -1.7210 -11.873520   0.798131 0.0864286 .  
dep.varPO1_FT1_IT2 - dep.varPO1_FT3_IT1   1.285000   3.217691 262  0.3994  -5.050826   7.620826 0.6899572    
dep.varPO1_FT1_IT2 - dep.varPO1_FT3_IT2  -2.505778   3.217691 262 -0.7788  -8.841604   3.830048 0.4368296    
dep.varPO1_FT1_IT2 - dep.varPO1_FT3_IT3  -1.593000   3.217691 262 -0.4951  -7.928826   4.742826 0.6209618    
dep.varPO1_FT1_IT2 - dep.varPO1_FT3_IT4  -8.442194   3.217691 262 -2.6237 -14.778020  -2.106369 0.0092087 ** 
dep.varPO1_FT1_IT2 - dep.varPO2_FT1_IT1  -0.792444   3.217691 262 -0.2463  -7.128270   5.543381 0.8056604    
dep.varPO1_FT1_IT2 - dep.varPO2_FT1_IT2  -5.686556   3.217691 262 -1.7673 -12.022381   0.649270 0.0783457 .  
dep.varPO1_FT1_IT2 - dep.varPO2_FT1_IT3   0.476222   3.217691 262  0.1480  -5.859604   6.812048 0.8824556    
dep.varPO1_FT1_IT2 - dep.varPO2_FT1_IT4  -5.587778   3.217691 262 -1.7366 -11.923604   0.748048 0.0836368 .  
dep.varPO1_FT1_IT2 - dep.varPO2_FT2_IT1   2.598764   3.217691 262  0.8076  -3.737062   8.934590 0.4200255    
dep.varPO1_FT1_IT2 - dep.varPO2_FT2_IT2   1.362667   3.217691 262  0.4235  -4.973159   7.698493 0.6722837    
dep.varPO1_FT1_IT2 - dep.varPO2_FT2_IT3 -10.640889   3.217691 262 -3.3070 -16.976715  -4.305063 0.0010750 ** 
dep.varPO1_FT1_IT2 - dep.varPO2_FT2_IT4  -6.269944   3.217691 262 -1.9486 -12.605770   0.065881 0.0524125 .  
dep.varPO1_FT1_IT2 - dep.varPO2_FT3_IT1  -6.767111   3.217691 262 -2.1031 -13.102937  -0.431285 0.0364112 *  
dep.varPO1_FT1_IT2 - dep.varPO2_FT3_IT2 -12.357528   3.217691 262 -3.8405 -18.693354  -6.021702 0.0001541 ***
dep.varPO1_FT1_IT2 - dep.varPO2_FT3_IT3 -16.814111   3.217691 262 -5.2255 -23.149937 -10.478285 3.548e-07 ***
dep.varPO1_FT1_IT2 - dep.varPO2_FT3_IT4 -12.322778   3.217691 262 -3.8297 -18.658604  -5.986952 0.0001606 ***
dep.varPO1_FT1_IT3 - dep.varPO1_FT1_IT4  -1.625528   3.217691 262 -0.5052  -7.961354   4.710298 0.6138539    
dep.varPO1_FT1_IT3 - dep.varPO1_FT2_IT1  -2.567917   3.217691 262 -0.7981  -8.903743   3.767909 0.4255573    
dep.varPO1_FT1_IT3 - dep.varPO1_FT2_IT2   7.098583   3.217691 262  2.2061   0.762757  13.434409 0.0282443 *  
dep.varPO1_FT1_IT3 - dep.varPO1_FT2_IT3   2.176167   3.217691 262  0.6763  -4.159659   8.511993 0.4994385    
dep.varPO1_FT1_IT3 - dep.varPO1_FT2_IT4  -0.751667   3.217691 262 -0.2336  -7.087493   5.584159 0.8154746    
dep.varPO1_FT1_IT3 - dep.varPO1_FT3_IT1   6.071028   3.217691 262  1.8868  -0.264798  12.406854 0.0602976 .  
dep.varPO1_FT1_IT3 - dep.varPO1_FT3_IT2   2.280250   3.217691 262  0.7087  -4.055576   8.616076 0.4791653    
dep.varPO1_FT1_IT3 - dep.varPO1_FT3_IT3   3.193028   3.217691 262  0.9923  -3.142798   9.528854 0.3219497    
dep.varPO1_FT1_IT3 - dep.varPO1_FT3_IT4  -3.656167   3.217691 262 -1.1363  -9.991993   2.679659 0.2568817    
dep.varPO1_FT1_IT3 - dep.varPO2_FT1_IT1   3.993583   3.217691 262  1.2411  -2.342243  10.329409 0.2156666    
dep.varPO1_FT1_IT3 - dep.varPO2_FT1_IT2  -0.900528   3.217691 262 -0.2799  -7.236354   5.435298 0.7797998    
dep.varPO1_FT1_IT3 - dep.varPO2_FT1_IT3   5.262250   3.217691 262  1.6354  -1.073576  11.598076 0.1031635    
dep.varPO1_FT1_IT3 - dep.varPO2_FT1_IT4  -0.801750   3.217691 262 -0.2492  -7.137576   5.534076 0.8034250    
dep.varPO1_FT1_IT3 - dep.varPO2_FT2_IT1   7.384792   3.217691 262  2.2951   1.048966  13.720618 0.0225204 *  
dep.varPO1_FT1_IT3 - dep.varPO2_FT2_IT2   6.148694   3.217691 262  1.9109  -0.187131  12.484520 0.0571084 .  
dep.varPO1_FT1_IT3 - dep.varPO2_FT2_IT3  -5.854861   3.217691 262 -1.8196 -12.190687   0.480965 0.0699635 .  
dep.varPO1_FT1_IT3 - dep.varPO2_FT2_IT4  -1.483917   3.217691 262 -0.4612  -7.819743   4.851909 0.6450561    
dep.varPO1_FT1_IT3 - dep.varPO2_FT3_IT1  -1.981083   3.217691 262 -0.6157  -8.316909   4.354743 0.5386371    
dep.varPO1_FT1_IT3 - dep.varPO2_FT3_IT2  -7.571500   3.217691 262 -2.3531 -13.907326  -1.235674 0.0193580 *  
dep.varPO1_FT1_IT3 - dep.varPO2_FT3_IT3 -12.028083   3.217691 262 -3.7381 -18.363909  -5.692257 0.0002277 ***
dep.varPO1_FT1_IT3 - dep.varPO2_FT3_IT4  -7.536750   3.217691 262 -2.3423 -13.872576  -1.200924 0.0199152 *  
dep.varPO1_FT1_IT4 - dep.varPO1_FT2_IT1  -0.942389   3.217691 262 -0.2929  -7.278215   5.393437 0.7698477    
dep.varPO1_FT1_IT4 - dep.varPO1_FT2_IT2   8.724111   3.217691 262  2.7113   2.388285  15.059937 0.0071452 ** 
dep.varPO1_FT1_IT4 - dep.varPO1_FT2_IT3   3.801694   3.217691 262  1.1815  -2.534131  10.137520 0.2384764    
dep.varPO1_FT1_IT4 - dep.varPO1_FT2_IT4   0.873861   3.217691 262  0.2716  -5.461965   7.209687 0.7861587    
dep.varPO1_FT1_IT4 - dep.varPO1_FT3_IT1   7.696556   3.217691 262  2.3919   1.360730  14.032381 0.0174646 *  
dep.varPO1_FT1_IT4 - dep.varPO1_FT3_IT2   3.905778   3.217691 262  1.2138  -2.430048  10.241604 0.2259000    
dep.varPO1_FT1_IT4 - dep.varPO1_FT3_IT3   4.818556   3.217691 262  1.4975  -1.517270  11.154381 0.1354619    
dep.varPO1_FT1_IT4 - dep.varPO1_FT3_IT4  -2.030639   3.217691 262 -0.6311  -8.366465   4.305187 0.5285346    
dep.varPO1_FT1_IT4 - dep.varPO2_FT1_IT1   5.619111   3.217691 262  1.7463  -0.716715  11.954937 0.0819277 .  
dep.varPO1_FT1_IT4 - dep.varPO2_FT1_IT2   0.725000   3.217691 262  0.2253  -5.610826   7.060826 0.8219084    
dep.varPO1_FT1_IT4 - dep.varPO2_FT1_IT3   6.887778   3.217691 262  2.1406   0.551952  13.223604 0.0332299 *  
dep.varPO1_FT1_IT4 - dep.varPO2_FT1_IT4   0.823778   3.217691 262  0.2560  -5.512048   7.159604 0.7981400    
dep.varPO1_FT1_IT4 - dep.varPO2_FT2_IT1   9.010319   3.217691 262  2.8002   2.674494  15.346145 0.0054867 ** 
dep.varPO1_FT1_IT4 - dep.varPO2_FT2_IT2   7.774222   3.217691 262  2.4161   1.438396  14.110048 0.0163726 *  
dep.varPO1_FT1_IT4 - dep.varPO2_FT2_IT3  -4.229333   3.217691 262 -1.3144 -10.565159   2.106493 0.1898611    
dep.varPO1_FT1_IT4 - dep.varPO2_FT2_IT4   0.141611   3.217691 262  0.0440  -6.194215   6.477437 0.9649298    
dep.varPO1_FT1_IT4 - dep.varPO2_FT3_IT1  -0.355556   3.217691 262 -0.1105  -6.691381   5.980270 0.9120973    
dep.varPO1_FT1_IT4 - dep.varPO2_FT3_IT2  -5.945972   3.217691 262 -1.8479 -12.281798   0.389854 0.0657438 .  
dep.varPO1_FT1_IT4 - dep.varPO2_FT3_IT3 -10.402556   3.217691 262 -3.2329 -16.738381  -4.066730 0.0013823 ** 
dep.varPO1_FT1_IT4 - dep.varPO2_FT3_IT4  -5.911222   3.217691 262 -1.8371 -12.247048   0.424604 0.0673276 .  
dep.varPO1_FT2_IT1 - dep.varPO1_FT2_IT2   9.666500   3.217691 262  3.0042   3.330674  16.002326 0.0029209 ** 
dep.varPO1_FT2_IT1 - dep.varPO1_FT2_IT3   4.744083   3.217691 262  1.4744  -1.591743  11.079909 0.1415812    
dep.varPO1_FT2_IT1 - dep.varPO1_FT2_IT4   1.816250   3.217691 262  0.5645  -4.519576   8.152076 0.5729257    
dep.varPO1_FT2_IT1 - dep.varPO1_FT3_IT1   8.638944   3.217691 262  2.6848   2.303119  14.974770 0.0077196 ** 
dep.varPO1_FT2_IT1 - dep.varPO1_FT3_IT2   4.848167   3.217691 262  1.5067  -1.487659  11.183993 0.1330866    
dep.varPO1_FT2_IT1 - dep.varPO1_FT3_IT3   5.760944   3.217691 262  1.7904  -0.574881  12.096770 0.0745446 .  
dep.varPO1_FT2_IT1 - dep.varPO1_FT3_IT4  -1.088250   3.217691 262 -0.3382  -7.424076   5.247576 0.7354770    
dep.varPO1_FT2_IT1 - dep.varPO2_FT1_IT1   6.561500   3.217691 262  2.0392   0.225674  12.897326 0.0424341 *  
dep.varPO1_FT2_IT1 - dep.varPO2_FT1_IT2   1.667389   3.217691 262  0.5182  -4.668437   8.003215 0.6047601    
dep.varPO1_FT2_IT1 - dep.varPO2_FT1_IT3   7.830167   3.217691 262  2.4335   1.494341  14.165993 0.0156239 *  
dep.varPO1_FT2_IT1 - dep.varPO2_FT1_IT4   1.766167   3.217691 262  0.5489  -4.569659   8.101993 0.5835467    
dep.varPO1_FT2_IT1 - dep.varPO2_FT2_IT1   9.952708   3.217691 262  3.0931   3.616882  16.288534 0.0021949 ** 
dep.varPO1_FT2_IT1 - dep.varPO2_FT2_IT2   8.716611   3.217691 262  2.7090   2.380785  15.052437 0.0071942 ** 
dep.varPO1_FT2_IT1 - dep.varPO2_FT2_IT3  -3.286944   3.217691 262 -1.0215  -9.622770   3.048881 0.3079492    
dep.varPO1_FT2_IT1 - dep.varPO2_FT2_IT4   1.084000   3.217691 262  0.3369  -5.251826   7.419826 0.7364714    
dep.varPO1_FT2_IT1 - dep.varPO2_FT3_IT1   0.586833   3.217691 262  0.1824  -5.748993   6.922659 0.8554278    
dep.varPO1_FT2_IT1 - dep.varPO2_FT3_IT2  -5.003583   3.217691 262 -1.5550 -11.339409   1.332243 0.1211477    
dep.varPO1_FT2_IT1 - dep.varPO2_FT3_IT3  -9.460167   3.217691 262 -2.9400 -15.795993  -3.124341 0.0035746 ** 
dep.varPO1_FT2_IT1 - dep.varPO2_FT3_IT4  -4.968833   3.217691 262 -1.5442 -11.304659   1.366993 0.1237412    
dep.varPO1_FT2_IT2 - dep.varPO1_FT2_IT3  -4.922417   3.217691 262 -1.5298 -11.258243   1.413409 0.1272732    
dep.varPO1_FT2_IT2 - dep.varPO1_FT2_IT4  -7.850250   3.217691 262 -2.4397 -14.186076  -1.514424 0.0153626 *  
dep.varPO1_FT2_IT2 - dep.varPO1_FT3_IT1  -1.027556   3.217691 262 -0.3193  -7.363381   5.308270 0.7497189    
dep.varPO1_FT2_IT2 - dep.varPO1_FT3_IT2  -4.818333   3.217691 262 -1.4975 -11.154159   1.517493 0.1354798    
dep.varPO1_FT2_IT2 - dep.varPO1_FT3_IT3  -3.905556   3.217691 262 -1.2138 -10.241381   2.430270 0.2259264    
dep.varPO1_FT2_IT2 - dep.varPO1_FT3_IT4 -10.754750   3.217691 262 -3.3424 -17.090576  -4.418924 0.0009518 ***
dep.varPO1_FT2_IT2 - dep.varPO2_FT1_IT1  -3.105000   3.217691 262 -0.9650  -9.440826   3.230826 0.3354458    
dep.varPO1_FT2_IT2 - dep.varPO2_FT1_IT2  -7.999111   3.217691 262 -2.4860 -14.334937  -1.663285 0.0135434 *  
dep.varPO1_FT2_IT2 - dep.varPO2_FT1_IT3  -1.836333   3.217691 262 -0.5707  -8.172159   4.499493 0.5686928    
dep.varPO1_FT2_IT2 - dep.varPO2_FT1_IT4  -7.900333   3.217691 262 -2.4553 -14.236159  -1.564507 0.0147277 *  
dep.varPO1_FT2_IT2 - dep.varPO2_FT2_IT1   0.286208   3.217691 262  0.0889  -6.049618   6.622034 0.9291909    
dep.varPO1_FT2_IT2 - dep.varPO2_FT2_IT2  -0.949889   3.217691 262 -0.2952  -7.285715   5.385937 0.7680686    
dep.varPO1_FT2_IT2 - dep.varPO2_FT2_IT3 -12.953444   3.217691 262 -4.0257 -19.289270  -6.617619 7.442e-05 ***
dep.varPO1_FT2_IT2 - dep.varPO2_FT2_IT4  -8.582500   3.217691 262 -2.6673 -14.918326  -2.246674 0.0081229 ** 
dep.varPO1_FT2_IT2 - dep.varPO2_FT3_IT1  -9.079667   3.217691 262 -2.8218 -15.415493  -2.743841 0.0051414 ** 
dep.varPO1_FT2_IT2 - dep.varPO2_FT3_IT2 -14.670083   3.217691 262 -4.5592 -21.005909  -8.334257 7.887e-06 ***
dep.varPO1_FT2_IT2 - dep.varPO2_FT3_IT3 -19.126667   3.217691 262 -5.9442 -25.462493 -12.790841 8.829e-09 ***
dep.varPO1_FT2_IT2 - dep.varPO2_FT3_IT4 -14.635333   3.217691 262 -4.5484 -20.971159  -8.299507 8.272e-06 ***
dep.varPO1_FT2_IT3 - dep.varPO1_FT2_IT4  -2.927833   3.217691 262 -0.9099  -9.263659   3.407993 0.3637024    
dep.varPO1_FT2_IT3 - dep.varPO1_FT3_IT1   3.894861   3.217691 262  1.2105  -2.440965  10.230687 0.2271963    
dep.varPO1_FT2_IT3 - dep.varPO1_FT3_IT2   0.104083   3.217691 262  0.0323  -6.231743   6.439909 0.9742198    
dep.varPO1_FT2_IT3 - dep.varPO1_FT3_IT3   1.016861   3.217691 262  0.3160  -5.318965   7.352687 0.7522374    
dep.varPO1_FT2_IT3 - dep.varPO1_FT3_IT4  -5.832333   3.217691 262 -1.8126 -12.168159   0.503493 0.0710406 .  
dep.varPO1_FT2_IT3 - dep.varPO2_FT1_IT1   1.817417   3.217691 262  0.5648  -4.518409   8.153243 0.5726794    
dep.varPO1_FT2_IT3 - dep.varPO2_FT1_IT2  -3.076694   3.217691 262 -0.9562  -9.412520   3.259131 0.3398623    
dep.varPO1_FT2_IT3 - dep.varPO2_FT1_IT3   3.086083   3.217691 262  0.9591  -3.249743   9.421909 0.3383933    
dep.varPO1_FT2_IT3 - dep.varPO2_FT1_IT4  -2.977917   3.217691 262 -0.9255  -9.313743   3.357909 0.3555667    
dep.varPO1_FT2_IT3 - dep.varPO2_FT2_IT1   5.208625   3.217691 262  1.6187  -1.127201  11.544451 0.1067050    
dep.varPO1_FT2_IT3 - dep.varPO2_FT2_IT2   3.972528   3.217691 262  1.2346  -2.363298  10.308354 0.2180894    
dep.varPO1_FT2_IT3 - dep.varPO2_FT2_IT3  -8.031028   3.217691 262 -2.4959 -14.366854  -1.695202 0.0131793 *  
dep.varPO1_FT2_IT3 - dep.varPO2_FT2_IT4  -3.660083   3.217691 262 -1.1375  -9.995909   2.675743 0.2563737    
dep.varPO1_FT2_IT3 - dep.varPO2_FT3_IT1  -4.157250   3.217691 262 -1.2920 -10.493076   2.178576 0.1974964    
dep.varPO1_FT2_IT3 - dep.varPO2_FT3_IT2  -9.747667   3.217691 262 -3.0294 -16.083493  -3.411841 0.0026953 ** 
dep.varPO1_FT2_IT3 - dep.varPO2_FT3_IT3 -14.204250   3.217691 262 -4.4144 -20.540076  -7.868424 1.482e-05 ***
dep.varPO1_FT2_IT3 - dep.varPO2_FT3_IT4  -9.712917   3.217691 262 -3.0186 -16.048743  -3.377091 0.0027899 ** 
dep.varPO1_FT2_IT4 - dep.varPO1_FT3_IT1   6.822694   3.217691 262  2.1204   0.486869  13.158520 0.0349147 *  
dep.varPO1_FT2_IT4 - dep.varPO1_FT3_IT2   3.031917   3.217691 262  0.9423  -3.303909   9.367743 0.3469252    
dep.varPO1_FT2_IT4 - dep.varPO1_FT3_IT3   3.944694   3.217691 262  1.2259  -2.391131  10.280520 0.2213222    
dep.varPO1_FT2_IT4 - dep.varPO1_FT3_IT4  -2.904500   3.217691 262 -0.9027  -9.240326   3.431326 0.3675324    
dep.varPO1_FT2_IT4 - dep.varPO2_FT1_IT1   4.745250   3.217691 262  1.4747  -1.590576  11.081076 0.1414837    
dep.varPO1_FT2_IT4 - dep.varPO2_FT1_IT2  -0.148861   3.217691 262 -0.0463  -6.484687   6.186965 0.9631356    
dep.varPO1_FT2_IT4 - dep.varPO2_FT1_IT3   6.013917   3.217691 262  1.8690  -0.321909  12.349743 0.0627362 .  
dep.varPO1_FT2_IT4 - dep.varPO2_FT1_IT4  -0.050083   3.217691 262 -0.0156  -6.385909   6.285743 0.9875933    
dep.varPO1_FT2_IT4 - dep.varPO2_FT2_IT1   8.136458   3.217691 262  2.5287   1.800632  14.472284 0.0120375 *  
dep.varPO1_FT2_IT4 - dep.varPO2_FT2_IT2   6.900361   3.217691 262  2.1445   0.564535  13.236187 0.0329123 *  
dep.varPO1_FT2_IT4 - dep.varPO2_FT2_IT3  -5.103194   3.217691 262 -1.5860 -11.439020   1.232631 0.1139500    
dep.varPO1_FT2_IT4 - dep.varPO2_FT2_IT4  -0.732250   3.217691 262 -0.2276  -7.068076   5.603576 0.8201580    
dep.varPO1_FT2_IT4 - dep.varPO2_FT3_IT1  -1.229417   3.217691 262 -0.3821  -7.565243   5.106409 0.7027115    
dep.varPO1_FT2_IT4 - dep.varPO2_FT3_IT2  -6.819833   3.217691 262 -2.1195 -13.155659  -0.484007 0.0349905 *  
dep.varPO1_FT2_IT4 - dep.varPO2_FT3_IT3 -11.276417   3.217691 262 -3.5045 -17.612243  -4.940591 0.0005379 ***
dep.varPO1_FT2_IT4 - dep.varPO2_FT3_IT4  -6.785083   3.217691 262 -2.1087 -13.120909  -0.449257 0.0359215 *  
dep.varPO1_FT3_IT1 - dep.varPO1_FT3_IT2  -3.790778   3.217691 262 -1.1781 -10.126604   2.545048 0.2398237    
dep.varPO1_FT3_IT1 - dep.varPO1_FT3_IT3  -2.878000   3.217691 262 -0.8944  -9.213826   3.457826 0.3719127    
dep.varPO1_FT3_IT1 - dep.varPO1_FT3_IT4  -9.727194   3.217691 262 -3.0230 -16.063020  -3.391369 0.0027507 ** 
dep.varPO1_FT3_IT1 - dep.varPO2_FT1_IT1  -2.077444   3.217691 262 -0.6456  -8.413270   4.258381 0.5190827    
dep.varPO1_FT3_IT1 - dep.varPO2_FT1_IT2  -6.971556   3.217691 262 -2.1666 -13.307381  -0.635730 0.0311644 *  
dep.varPO1_FT3_IT1 - dep.varPO2_FT1_IT3  -0.808778   3.217691 262 -0.2514  -7.144604   5.527048 0.8017379    
dep.varPO1_FT3_IT1 - dep.varPO2_FT1_IT4  -6.872778   3.217691 262 -2.1359 -13.208604  -0.536952 0.0336119 *  
dep.varPO1_FT3_IT1 - dep.varPO2_FT2_IT1   1.313764   3.217691 262  0.4083  -5.022062   7.649590 0.6833913    
dep.varPO1_FT3_IT1 - dep.varPO2_FT2_IT2   0.077667   3.217691 262  0.0241  -6.258159   6.413493 0.9807614    
dep.varPO1_FT3_IT1 - dep.varPO2_FT2_IT3 -11.925889   3.217691 262 -3.7063 -18.261715  -5.590063 0.0002566 ***
dep.varPO1_FT3_IT1 - dep.varPO2_FT2_IT4  -7.554944   3.217691 262 -2.3479 -13.890770  -1.219119 0.0196217 *  
dep.varPO1_FT3_IT1 - dep.varPO2_FT3_IT1  -8.052111   3.217691 262 -2.5025 -14.387937  -1.716285 0.0129435 *  
dep.varPO1_FT3_IT1 - dep.varPO2_FT3_IT2 -13.642528   3.217691 262 -4.2399 -19.978354  -7.306702 3.103e-05 ***
dep.varPO1_FT3_IT1 - dep.varPO2_FT3_IT3 -18.099111   3.217691 262 -5.6249 -24.434937 -11.763285 4.757e-08 ***
dep.varPO1_FT3_IT1 - dep.varPO2_FT3_IT4 -13.607778   3.217691 262 -4.2291 -19.943604  -7.271952 3.246e-05 ***
dep.varPO1_FT3_IT2 - dep.varPO1_FT3_IT3   0.912778   3.217691 262  0.2837  -5.423048   7.248604 0.7768837    
dep.varPO1_FT3_IT2 - dep.varPO1_FT3_IT4  -5.936417   3.217691 262 -1.8449 -12.272243   0.399409 0.0661762 .  
dep.varPO1_FT3_IT2 - dep.varPO2_FT1_IT1   1.713333   3.217691 262  0.5325  -4.622493   8.049159 0.5948498    
dep.varPO1_FT3_IT2 - dep.varPO2_FT1_IT2  -3.180778   3.217691 262 -0.9885  -9.516604   3.155048 0.3238062    
dep.varPO1_FT3_IT2 - dep.varPO2_FT1_IT3   2.982000   3.217691 262  0.9268  -3.353826   9.317826 0.3549085    
dep.varPO1_FT3_IT2 - dep.varPO2_FT1_IT4  -3.082000   3.217691 262 -0.9578  -9.417826   3.253826 0.3390317    
dep.varPO1_FT3_IT2 - dep.varPO2_FT2_IT1   5.104542   3.217691 262  1.5864  -1.231284  11.440368 0.1138550    
dep.varPO1_FT3_IT2 - dep.varPO2_FT2_IT2   3.868444   3.217691 262  1.2022  -2.467381  10.204270 0.2303551    
dep.varPO1_FT3_IT2 - dep.varPO2_FT2_IT3  -8.135111   3.217691 262 -2.5282 -14.470937  -1.799285 0.0120515 *  
dep.varPO1_FT3_IT2 - dep.varPO2_FT2_IT4  -3.764167   3.217691 262 -1.1698 -10.099993   2.571659 0.2431306    
dep.varPO1_FT3_IT2 - dep.varPO2_FT3_IT1  -4.261333   3.217691 262 -1.3243 -10.597159   2.074493 0.1865426    
dep.varPO1_FT3_IT2 - dep.varPO2_FT3_IT2  -9.851750   3.217691 262 -3.0617 -16.187576  -3.515924 0.0024295 ** 
dep.varPO1_FT3_IT2 - dep.varPO2_FT3_IT3 -14.308333   3.217691 262 -4.4468 -20.644159  -7.972507 1.289e-05 ***
dep.varPO1_FT3_IT2 - dep.varPO2_FT3_IT4  -9.817000   3.217691 262 -3.0509 -16.152826  -3.481174 0.0025154 ** 
dep.varPO1_FT3_IT3 - dep.varPO1_FT3_IT4  -6.849194   3.217691 262 -2.1286 -13.185020  -0.513369 0.0342201 *  
dep.varPO1_FT3_IT3 - dep.varPO2_FT1_IT1   0.800556   3.217691 262  0.2488  -5.535270   7.136381 0.8037118    
dep.varPO1_FT3_IT3 - dep.varPO2_FT1_IT2  -4.093556   3.217691 262 -1.2722 -10.429381   2.242270 0.2044290    
dep.varPO1_FT3_IT3 - dep.varPO2_FT1_IT3   2.069222   3.217691 262  0.6431  -4.266604   8.405048 0.5207367    
dep.varPO1_FT3_IT3 - dep.varPO2_FT1_IT4  -3.994778   3.217691 262 -1.2415 -10.330604   2.341048 0.2155298    
dep.varPO1_FT3_IT3 - dep.varPO2_FT2_IT1   4.191764   3.217691 262  1.3027  -2.144062  10.527590 0.1938128    
dep.varPO1_FT3_IT3 - dep.varPO2_FT2_IT2   2.955667   3.217691 262  0.9186  -3.380159   9.291493 0.3591667    
dep.varPO1_FT3_IT3 - dep.varPO2_FT2_IT3  -9.047889   3.217691 262 -2.8119 -15.383715  -2.712063 0.0052971 ** 
dep.varPO1_FT3_IT3 - dep.varPO2_FT2_IT4  -4.676944   3.217691 262 -1.4535 -11.012770   1.658881 0.1472791    
dep.varPO1_FT3_IT3 - dep.varPO2_FT3_IT1  -5.174111   3.217691 262 -1.6080 -11.509937   1.161715 0.1090352    
dep.varPO1_FT3_IT3 - dep.varPO2_FT3_IT2 -10.764528   3.217691 262 -3.3454 -17.100354  -4.428702 0.0009418 ***
dep.varPO1_FT3_IT3 - dep.varPO2_FT3_IT3 -15.221111   3.217691 262 -4.7304 -21.556937  -8.885285 3.666e-06 ***
dep.varPO1_FT3_IT3 - dep.varPO2_FT3_IT4 -10.729778   3.217691 262 -3.3346 -17.065604  -4.393952 0.0009776 ***
dep.varPO1_FT3_IT4 - dep.varPO2_FT1_IT1   7.649750   3.217691 262  2.3774   1.313924  13.985576 0.0181532 *  
dep.varPO1_FT3_IT4 - dep.varPO2_FT1_IT2   2.755639   3.217691 262  0.8564  -3.580187   9.091465 0.3925577    
dep.varPO1_FT3_IT4 - dep.varPO2_FT1_IT3   8.918417   3.217691 262  2.7717   2.582591  15.254243 0.0059766 ** 
dep.varPO1_FT3_IT4 - dep.varPO2_FT1_IT4   2.854417   3.217691 262  0.8871  -3.481409   9.190243 0.3758382    
dep.varPO1_FT3_IT4 - dep.varPO2_FT2_IT1  11.040958   3.217691 262  3.4313   4.705132  17.376784 0.0006977 ***
dep.varPO1_FT3_IT4 - dep.varPO2_FT2_IT2   9.804861   3.217691 262  3.0472   3.469035  16.140687 0.0025461 ** 
dep.varPO1_FT3_IT4 - dep.varPO2_FT2_IT3  -2.198694   3.217691 262 -0.6833  -8.534520   4.137131 0.4950121    
dep.varPO1_FT3_IT4 - dep.varPO2_FT2_IT4   2.172250   3.217691 262  0.6751  -4.163576   8.508076 0.5002102    
dep.varPO1_FT3_IT4 - dep.varPO2_FT3_IT1   1.675083   3.217691 262  0.5206  -4.660743   8.010909 0.6030952    
dep.varPO1_FT3_IT4 - dep.varPO2_FT3_IT2  -3.915333   3.217691 262 -1.2168 -10.251159   2.420493 0.2247698    
dep.varPO1_FT3_IT4 - dep.varPO2_FT3_IT3  -8.371917   3.217691 262 -2.6018 -14.707743  -2.036091 0.0098001 ** 
dep.varPO1_FT3_IT4 - dep.varPO2_FT3_IT4  -3.880583   3.217691 262 -1.2060 -10.216409   2.455243 0.2288997    
dep.varPO2_FT1_IT1 - dep.varPO2_FT1_IT2  -4.894111   3.217691 262 -1.5210 -11.229937   1.441715 0.1294655    
dep.varPO2_FT1_IT1 - dep.varPO2_FT1_IT3   1.268667   3.217691 262  0.3943  -5.067159   7.604493 0.6936961    
dep.varPO2_FT1_IT1 - dep.varPO2_FT1_IT4  -4.795333   3.217691 262 -1.4903 -11.131159   1.540493 0.1373476    
dep.varPO2_FT1_IT1 - dep.varPO2_FT2_IT1   3.391208   3.217691 262  1.0539  -2.944618   9.727034 0.2928878    
dep.varPO2_FT1_IT1 - dep.varPO2_FT2_IT2   2.155111   3.217691 262  0.6698  -4.180715   8.490937 0.5035946    
dep.varPO2_FT1_IT1 - dep.varPO2_FT2_IT3  -9.848444   3.217691 262 -3.0607 -16.184270  -3.512619 0.0024375 ** 
dep.varPO2_FT1_IT1 - dep.varPO2_FT2_IT4  -5.477500   3.217691 262 -1.7023 -11.813326   0.858326 0.0898838 .  
dep.varPO2_FT1_IT1 - dep.varPO2_FT3_IT1  -5.974667   3.217691 262 -1.8568 -12.310493   0.361159 0.0644594 .  
dep.varPO2_FT1_IT1 - dep.varPO2_FT3_IT2 -11.565083   3.217691 262 -3.5942 -17.900909  -5.229257 0.0003886 ***
dep.varPO2_FT1_IT1 - dep.varPO2_FT3_IT3 -16.021667   3.217691 262 -4.9792 -22.357493  -9.685841 1.159e-06 ***
dep.varPO2_FT1_IT1 - dep.varPO2_FT3_IT4 -11.530333   3.217691 262 -3.5834 -17.866159  -5.194507 0.0004043 ***
dep.varPO2_FT1_IT2 - dep.varPO2_FT1_IT3   6.162778   3.217691 262  1.9153  -0.173048  12.498604 0.0565455 .  
dep.varPO2_FT1_IT2 - dep.varPO2_FT1_IT4   0.098778   3.217691 262  0.0307  -6.237048   6.434604 0.9755335    
dep.varPO2_FT1_IT2 - dep.varPO2_FT2_IT1   8.285319   3.217691 262  2.5749   1.949494  14.621145 0.0105755 *  
dep.varPO2_FT1_IT2 - dep.varPO2_FT2_IT2   7.049222   3.217691 262  2.1908   0.713396  13.385048 0.0293496 *  
dep.varPO2_FT1_IT2 - dep.varPO2_FT2_IT3  -4.954333   3.217691 262 -1.5397 -11.290159   1.381493 0.1248362    
dep.varPO2_FT1_IT2 - dep.varPO2_FT2_IT4  -0.583389   3.217691 262 -0.1813  -6.919215   5.752437 0.8562670    
dep.varPO2_FT1_IT2 - dep.varPO2_FT3_IT1  -1.080556   3.217691 262 -0.3358  -7.416381   5.255270 0.7372776    
dep.varPO2_FT1_IT2 - dep.varPO2_FT3_IT2  -6.670972   3.217691 262 -2.0732 -13.006798  -0.335146 0.0391295 *  
dep.varPO2_FT1_IT2 - dep.varPO2_FT3_IT3 -11.127556   3.217691 262 -3.4582 -17.463381  -4.791730 0.0006344 ***
dep.varPO2_FT1_IT2 - dep.varPO2_FT3_IT4  -6.636222   3.217691 262 -2.0624 -12.972048  -0.300396 0.0401538 *  
dep.varPO2_FT1_IT3 - dep.varPO2_FT1_IT4  -6.064000   3.217691 262 -1.8846 -12.399826   0.271826 0.0605933 .  
dep.varPO2_FT1_IT3 - dep.varPO2_FT2_IT1   2.122542   3.217691 262  0.6596  -4.213284   8.458368 0.5100595    
dep.varPO2_FT1_IT3 - dep.varPO2_FT2_IT2   0.886444   3.217691 262  0.2755  -5.449381   7.222270 0.7831563    
dep.varPO2_FT1_IT3 - dep.varPO2_FT2_IT3 -11.117111   3.217691 262 -3.4550 -17.452937  -4.781285 0.0006417 ***
dep.varPO2_FT1_IT3 - dep.varPO2_FT2_IT4  -6.746167   3.217691 262 -2.0966 -13.081993  -0.410341 0.0369892 *  
dep.varPO2_FT1_IT3 - dep.varPO2_FT3_IT1  -7.243333   3.217691 262 -2.2511 -13.579159  -0.907507 0.0252086 *  
dep.varPO2_FT1_IT3 - dep.varPO2_FT3_IT2 -12.833750   3.217691 262 -3.9885 -19.169576  -6.497924 8.632e-05 ***
dep.varPO2_FT1_IT3 - dep.varPO2_FT3_IT3 -17.290333   3.217691 262 -5.3735 -23.626159 -10.954507 1.707e-07 ***
dep.varPO2_FT1_IT3 - dep.varPO2_FT3_IT4 -12.799000   3.217691 262 -3.9777 -19.134826  -6.463174 9.010e-05 ***
dep.varPO2_FT1_IT4 - dep.varPO2_FT2_IT1   8.186542   3.217691 262  2.5442   1.850716  14.522368 0.0115266 *  
dep.varPO2_FT1_IT4 - dep.varPO2_FT2_IT2   6.950444   3.217691 262  2.1601   0.614619  13.286270 0.0316742 *  
dep.varPO2_FT1_IT4 - dep.varPO2_FT2_IT3  -5.053111   3.217691 262 -1.5704 -11.388937   1.282715 0.1175254    
dep.varPO2_FT1_IT4 - dep.varPO2_FT2_IT4  -0.682167   3.217691 262 -0.2120  -7.017993   5.653659 0.8322680    
dep.varPO2_FT1_IT4 - dep.varPO2_FT3_IT1  -1.179333   3.217691 262 -0.3665  -7.515159   5.156493 0.7142763    
dep.varPO2_FT1_IT4 - dep.varPO2_FT3_IT2  -6.769750   3.217691 262 -2.1039 -13.105576  -0.433924 0.0363390 *  
dep.varPO2_FT1_IT4 - dep.varPO2_FT3_IT3 -11.226333   3.217691 262 -3.4889 -17.562159  -4.890507 0.0005687 ***
dep.varPO2_FT1_IT4 - dep.varPO2_FT3_IT4  -6.735000   3.217691 262 -2.0931 -13.070826  -0.399174 0.0373006 *  
dep.varPO2_FT2_IT1 - dep.varPO2_FT2_IT2  -1.236097   3.217691 262 -0.3842  -7.571923   5.099729 0.7011740    
dep.varPO2_FT2_IT1 - dep.varPO2_FT2_IT3 -13.239653   3.217691 262 -4.1146 -19.575479  -6.903827 5.198e-05 ***
dep.varPO2_FT2_IT1 - dep.varPO2_FT2_IT4  -8.868708   3.217691 262 -2.7562 -15.204534  -2.532882 0.0062578 ** 
dep.varPO2_FT2_IT1 - dep.varPO2_FT3_IT1  -9.365875   3.217691 262 -2.9107 -15.701701  -3.030049 0.0039158 ** 
dep.varPO2_FT2_IT1 - dep.varPO2_FT3_IT2 -14.956292   3.217691 262 -4.6481 -21.292118  -8.620466 5.312e-06 ***
dep.varPO2_FT2_IT1 - dep.varPO2_FT3_IT3 -19.412875   3.217691 262 -6.0332 -25.748701 -13.077049 5.459e-09 ***
dep.varPO2_FT2_IT1 - dep.varPO2_FT3_IT4 -14.921542   3.217691 262 -4.6373 -21.257368  -8.585716 5.575e-06 ***
dep.varPO2_FT2_IT2 - dep.varPO2_FT2_IT3 -12.003556   3.217691 262 -3.7305 -18.339381  -5.667730 0.0002343 ***
dep.varPO2_FT2_IT2 - dep.varPO2_FT2_IT4  -7.632611   3.217691 262 -2.3721 -13.968437  -1.296785 0.0184113 *  
dep.varPO2_FT2_IT2 - dep.varPO2_FT3_IT1  -8.129778   3.217691 262 -2.5266 -14.465604  -1.793952 0.0121071 *  
dep.varPO2_FT2_IT2 - dep.varPO2_FT3_IT2 -13.720194   3.217691 262 -4.2640 -20.056020  -7.384369 2.806e-05 ***
dep.varPO2_FT2_IT2 - dep.varPO2_FT3_IT3 -18.176778   3.217691 262 -5.6490 -24.512604 -11.840952 4.198e-08 ***
dep.varPO2_FT2_IT2 - dep.varPO2_FT3_IT4 -13.685444   3.217691 262 -4.2532 -20.021270  -7.349619 2.935e-05 ***
dep.varPO2_FT2_IT3 - dep.varPO2_FT2_IT4   4.370944   3.217691 262  1.3584  -1.964881  10.706770 0.1755020    
dep.varPO2_FT2_IT3 - dep.varPO2_FT3_IT1   3.873778   3.217691 262  1.2039  -2.462048  10.209604 0.2297148    
dep.varPO2_FT2_IT3 - dep.varPO2_FT3_IT2  -1.716639   3.217691 262 -0.5335  -8.052465   4.619187 0.5941397    
dep.varPO2_FT2_IT3 - dep.varPO2_FT3_IT3  -6.173222   3.217691 262 -1.9185 -12.509048   0.162604 0.0561311 .  
dep.varPO2_FT2_IT3 - dep.varPO2_FT3_IT4  -1.681889   3.217691 262 -0.5227  -8.017715   4.653937 0.6016244    
dep.varPO2_FT2_IT4 - dep.varPO2_FT3_IT1  -0.497167   3.217691 262 -0.1545  -6.832993   5.838659 0.8773263    
dep.varPO2_FT2_IT4 - dep.varPO2_FT3_IT2  -6.087583   3.217691 262 -1.8919 -12.423409   0.248243 0.0596056 .  
dep.varPO2_FT2_IT4 - dep.varPO2_FT3_IT3 -10.544167   3.217691 262 -3.2769 -16.879993  -4.208341 0.0011911 ** 
dep.varPO2_FT2_IT4 - dep.varPO2_FT3_IT4  -6.052833   3.217691 262 -1.8811 -12.388659   0.282993 0.0610657 .  
dep.varPO2_FT3_IT1 - dep.varPO2_FT3_IT2  -5.590417   3.217691 262 -1.7374 -11.926243   0.745409 0.0834917 .  
dep.varPO2_FT3_IT1 - dep.varPO2_FT3_IT3 -10.047000   3.217691 262 -3.1224 -16.382826  -3.711174 0.0019948 ** 
dep.varPO2_FT3_IT1 - dep.varPO2_FT3_IT4  -5.555667   3.217691 262 -1.7266 -11.891493   0.780159 0.0854182 .  
dep.varPO2_FT3_IT2 - dep.varPO2_FT3_IT3  -4.456583   3.217691 262 -1.3850 -10.792409   1.879243 0.1672229    
dep.varPO2_FT3_IT2 - dep.varPO2_FT3_IT4   0.034750   3.217691 262  0.0108  -6.301076   6.370576 0.9913915    
dep.varPO2_FT3_IT3 - dep.varPO2_FT3_IT4   4.491333   3.217691 262  1.3958  -1.844493  10.827159 0.1639489    
---
Signif. codes:  0 ‘***’ 0.001 ‘**’ 0.01 ‘*’ 0.05 ‘.’ 0.1 ‘ ’ 1

  Confidence level: 95%
  Degrees of freedom method: Kenward-Roger 
