# Supplementary material for: The adaptability of Ulmus pumila and the sensitivity of Populus sibirica to semi-arid steppe is reflected in the stem and root vascular cambium and anatomical wood traits
Source: Front Plant Sci. 2024 Jun 12;15:1393245. doi: 10.3389/fpls.2024.1393245 (PMC11202817; doi:10.3389/fpls.2024.1393245)
Supplement: Supplementary file 1 [file DataSheet_1.zip › Ulmus_results_summary_CCn.txt]

Linear mixed model fit by REML. t-tests use Satterthwaite's method ['lmerModLmerTest']
Formula: CC ~ dep.var + (1 | rep)
   Data: x1

REML criterion at convergence: 1061.6

Scaled residuals: 
    Min      1Q  Median      3Q     Max 
-2.1687 -0.5164 -0.0688  0.4131  3.4079 

Random effects:
 Groups   Name        Variance Std.Dev.
 rep      (Intercept) 0.000    0.000   
 Residual             2.605    1.614   
Number of obs: 288, groups:  rep, 3

Fixed effects:
                   Estimate Std. Error       df t value Pr(>|t|)    
(Intercept)          6.7222     0.4659 264.0000  14.429  < 2e-16 ***
dep.varPO1_FT1_IT2  -1.5000     0.6589 264.0000  -2.277  0.02361 *  
dep.varPO1_FT1_IT3   0.1111     0.6589 264.0000   0.169  0.86621    
dep.varPO1_FT1_IT4   0.6111     0.6589 264.0000   0.928  0.35450    
dep.varPO1_FT2_IT1   0.3611     0.6589 264.0000   0.548  0.58410    
dep.varPO1_FT2_IT2  -1.3889     0.6589 264.0000  -2.108  0.03597 *  
dep.varPO1_FT2_IT3  -0.1389     0.6589 264.0000  -0.211  0.83321    
dep.varPO1_FT2_IT4   0.5278     0.6589 264.0000   0.801  0.42383    
dep.varPO1_FT3_IT1   1.0556     0.6589 264.0000   1.602  0.11033    
dep.varPO1_FT3_IT2  -1.2222     0.6589 264.0000  -1.855  0.06471 .  
dep.varPO1_FT3_IT3  -0.1667     0.6589 264.0000  -0.253  0.80050    
dep.varPO1_FT3_IT4   1.2778     0.6589 264.0000   1.939  0.05352 .  
dep.varPO2_FT1_IT1  -0.7222     0.6589 264.0000  -1.096  0.27401    
dep.varPO2_FT1_IT2  -1.0556     0.6589 264.0000  -1.602  0.11033    
dep.varPO2_FT1_IT3  -1.2778     0.6589 264.0000  -1.939  0.05352 .  
dep.varPO2_FT1_IT4  -0.9444     0.6589 264.0000  -1.433  0.15292    
dep.varPO2_FT2_IT1  -1.7222     0.6589 264.0000  -2.614  0.00946 ** 
dep.varPO2_FT2_IT2  -1.3889     0.6589 264.0000  -2.108  0.03597 *  
dep.varPO2_FT2_IT3  -0.8333     0.6589 264.0000  -1.265  0.20706    
dep.varPO2_FT2_IT4  -1.0556     0.6589 264.0000  -1.602  0.11033    
dep.varPO2_FT3_IT1  -0.5556     0.6589 264.0000  -0.843  0.39988    
dep.varPO2_FT3_IT2  -0.2222     0.6589 264.0000  -0.337  0.73617    
dep.varPO2_FT3_IT3   0.9444     0.6589 264.0000   1.433  0.15292    
dep.varPO2_FT3_IT4   0.3889     0.6589 264.0000   0.590  0.55553    
---
Signif. codes:  0 ‘***’ 0.001 ‘**’ 0.01 ‘*’ 0.05 ‘.’ 0.1 ‘ ’ 1
optimizer (nloptwrap) convergence code: 0 (OK)
boundary (singular) fit: see help('isSingular')

0.226240776760781
0.226240776760781
Least Squares Means table:

                                           Estimate  Std. Error  df t value       lower       upper  Pr(>|t|)    
dep.varPO1_FT1_IT1 - dep.varPO1_FT1_IT2  1.5000e+00  6.5887e-01 262  2.2766  2.0265e-01  2.7973e+00 0.0236146 *  
dep.varPO1_FT1_IT1 - dep.varPO1_FT1_IT3 -1.1111e-01  6.5887e-01 262 -0.1686 -1.4085e+00  1.1862e+00 0.8662099    
dep.varPO1_FT1_IT1 - dep.varPO1_FT1_IT4 -6.1111e-01  6.5887e-01 262 -0.9275 -1.9085e+00  6.8623e-01 0.3545101    
dep.varPO1_FT1_IT1 - dep.varPO1_FT2_IT1 -3.6111e-01  6.5887e-01 262 -0.5481 -1.6585e+00  9.3623e-01 0.5841035    
dep.varPO1_FT1_IT1 - dep.varPO1_FT2_IT2  1.3889e+00  6.5887e-01 262  2.1080  9.1543e-02  2.6862e+00 0.0359808 *  
dep.varPO1_FT1_IT1 - dep.varPO1_FT2_IT3  1.3889e-01  6.5887e-01 262  0.2108 -1.1585e+00  1.4362e+00 0.8332072    
dep.varPO1_FT1_IT1 - dep.varPO1_FT2_IT4 -5.2778e-01  6.5887e-01 262 -0.8010 -1.8251e+00  7.6957e-01 0.4238342    
dep.varPO1_FT1_IT1 - dep.varPO1_FT3_IT1 -1.0556e+00  6.5887e-01 262 -1.6021 -2.3529e+00  2.4179e-01 0.1103428    
dep.varPO1_FT1_IT1 - dep.varPO1_FT3_IT2  1.2222e+00  6.5887e-01 262  1.8550 -7.5123e-02  2.5196e+00 0.0647137 .  
dep.varPO1_FT1_IT1 - dep.varPO1_FT3_IT3  1.6667e-01  6.5887e-01 262  0.2530 -1.1307e+00  1.4640e+00 0.8004974    
dep.varPO1_FT1_IT1 - dep.varPO1_FT3_IT4 -1.2778e+00  6.5887e-01 262 -1.9394 -2.5751e+00  1.9568e-02 0.0535309 .  
dep.varPO1_FT1_IT1 - dep.varPO2_FT1_IT1  7.2222e-01  6.5887e-01 262  1.0962 -5.7512e-01  2.0196e+00 0.2740152    
dep.varPO1_FT1_IT1 - dep.varPO2_FT1_IT2  1.0556e+00  6.5887e-01 262  1.6021 -2.4179e-01  2.3529e+00 0.1103428    
dep.varPO1_FT1_IT1 - dep.varPO2_FT1_IT3  1.2778e+00  6.5887e-01 262  1.9394 -1.9568e-02  2.5751e+00 0.0535309 .  
dep.varPO1_FT1_IT1 - dep.varPO2_FT1_IT4  9.4444e-01  6.5887e-01 262  1.4334 -3.5290e-01  2.2418e+00 0.1529243    
dep.varPO1_FT1_IT1 - dep.varPO2_FT2_IT1  1.7222e+00  6.5887e-01 262  2.6139  4.2488e-01  3.0196e+00 0.0094689 ** 
dep.varPO1_FT1_IT1 - dep.varPO2_FT2_IT2  1.3889e+00  6.5887e-01 262  2.1080  9.1543e-02  2.6862e+00 0.0359808 *  
dep.varPO1_FT1_IT1 - dep.varPO2_FT2_IT3  8.3333e-01  6.5887e-01 262  1.2648 -4.6401e-01  2.1307e+00 0.2070668    
dep.varPO1_FT1_IT1 - dep.varPO2_FT2_IT4  1.0556e+00  6.5887e-01 262  1.6021 -2.4179e-01  2.3529e+00 0.1103428    
dep.varPO1_FT1_IT1 - dep.varPO2_FT3_IT1  5.5556e-01  6.5887e-01 262  0.8432 -7.4179e-01  1.8529e+00 0.3998856    
dep.varPO1_FT1_IT1 - dep.varPO2_FT3_IT2  2.2222e-01  6.5887e-01 262  0.3373 -1.0751e+00  1.5196e+00 0.7361758    
dep.varPO1_FT1_IT1 - dep.varPO2_FT3_IT3 -9.4444e-01  6.5887e-01 262 -1.4334 -2.2418e+00  3.5290e-01 0.1529243    
dep.varPO1_FT1_IT1 - dep.varPO2_FT3_IT4 -3.8889e-01  6.5887e-01 262 -0.5902 -1.6862e+00  9.0846e-01 0.5555384    
dep.varPO1_FT1_IT2 - dep.varPO1_FT1_IT3 -1.6111e+00  6.5887e-01 262 -2.4453 -2.9085e+00 -3.1377e-01 0.0151328 *  
dep.varPO1_FT1_IT2 - dep.varPO1_FT1_IT4 -2.1111e+00  6.5887e-01 262 -3.2042 -3.4085e+00 -8.1377e-01 0.0015223 ** 
dep.varPO1_FT1_IT2 - dep.varPO1_FT2_IT1 -1.8611e+00  6.5887e-01 262 -2.8247 -3.1585e+00 -5.6377e-01 0.0050961 ** 
dep.varPO1_FT1_IT2 - dep.varPO1_FT2_IT2 -1.1111e-01  6.5887e-01 262 -0.1686 -1.4085e+00  1.1862e+00 0.8662099    
dep.varPO1_FT1_IT2 - dep.varPO1_FT2_IT3 -1.3611e+00  6.5887e-01 262 -2.0658 -2.6585e+00 -6.3766e-02 0.0398267 *  
dep.varPO1_FT1_IT2 - dep.varPO1_FT2_IT4 -2.0278e+00  6.5887e-01 262 -3.0777 -3.3251e+00 -7.3043e-01 0.0023076 ** 
dep.varPO1_FT1_IT2 - dep.varPO1_FT3_IT1 -2.5556e+00  6.5887e-01 262 -3.8787 -3.8529e+00 -1.2582e+00 0.0001329 ***
dep.varPO1_FT1_IT2 - dep.varPO1_FT3_IT2 -2.7778e-01  6.5887e-01 262 -0.4216 -1.5751e+00  1.0196e+00 0.6736626    
dep.varPO1_FT1_IT2 - dep.varPO1_FT3_IT3 -1.3333e+00  6.5887e-01 262 -2.0237 -2.6307e+00 -3.5988e-02 0.0440181 *  
dep.varPO1_FT1_IT2 - dep.varPO1_FT3_IT4 -2.7778e+00  6.5887e-01 262 -4.2160 -4.0751e+00 -1.4804e+00 3.427e-05 ***
dep.varPO1_FT1_IT2 - dep.varPO2_FT1_IT1 -7.7778e-01  6.5887e-01 262 -1.1805 -2.0751e+00  5.1957e-01 0.2388798    
dep.varPO1_FT1_IT2 - dep.varPO2_FT1_IT2 -4.4444e-01  6.5887e-01 262 -0.6746 -1.7418e+00  8.5290e-01 0.5005500    
dep.varPO1_FT1_IT2 - dep.varPO2_FT1_IT3 -2.2222e-01  6.5887e-01 262 -0.3373 -1.5196e+00  1.0751e+00 0.7361758    
dep.varPO1_FT1_IT2 - dep.varPO2_FT1_IT4 -5.5556e-01  6.5887e-01 262 -0.8432 -1.8529e+00  7.4179e-01 0.3998856    
dep.varPO1_FT1_IT2 - dep.varPO2_FT2_IT1  2.2222e-01  6.5887e-01 262  0.3373 -1.0751e+00  1.5196e+00 0.7361758    
dep.varPO1_FT1_IT2 - dep.varPO2_FT2_IT2 -1.1111e-01  6.5887e-01 262 -0.1686 -1.4085e+00  1.1862e+00 0.8662099    
dep.varPO1_FT1_IT2 - dep.varPO2_FT2_IT3 -6.6667e-01  6.5887e-01 262 -1.0118 -1.9640e+00  6.3068e-01 0.3125480    
dep.varPO1_FT1_IT2 - dep.varPO2_FT2_IT4 -4.4444e-01  6.5887e-01 262 -0.6746 -1.7418e+00  8.5290e-01 0.5005500    
dep.varPO1_FT1_IT2 - dep.varPO2_FT3_IT1 -9.4444e-01  6.5887e-01 262 -1.4334 -2.2418e+00  3.5290e-01 0.1529243    
dep.varPO1_FT1_IT2 - dep.varPO2_FT3_IT2 -1.2778e+00  6.5887e-01 262 -1.9394 -2.5751e+00  1.9568e-02 0.0535309 .  
dep.varPO1_FT1_IT2 - dep.varPO2_FT3_IT3 -2.4444e+00  6.5887e-01 262 -3.7101 -3.7418e+00 -1.1471e+00 0.0002530 ***
dep.varPO1_FT1_IT2 - dep.varPO2_FT3_IT4 -1.8889e+00  6.5887e-01 262 -2.8669 -3.1862e+00 -5.9154e-01 0.0044822 ** 
dep.varPO1_FT1_IT3 - dep.varPO1_FT1_IT4 -5.0000e-01  6.5887e-01 262 -0.7589 -1.7973e+00  7.9735e-01 0.4486064    
dep.varPO1_FT1_IT3 - dep.varPO1_FT2_IT1 -2.5000e-01  6.5887e-01 262 -0.3794 -1.5473e+00  1.0473e+00 0.7046684    
dep.varPO1_FT1_IT3 - dep.varPO1_FT2_IT2  1.5000e+00  6.5887e-01 262  2.2766  2.0265e-01  2.7973e+00 0.0236146 *  
dep.varPO1_FT1_IT3 - dep.varPO1_FT2_IT3  2.5000e-01  6.5887e-01 262  0.3794 -1.0473e+00  1.5473e+00 0.7046684    
dep.varPO1_FT1_IT3 - dep.varPO1_FT2_IT4 -4.1667e-01  6.5887e-01 262 -0.6324 -1.7140e+00  8.8068e-01 0.5276769    
dep.varPO1_FT1_IT3 - dep.varPO1_FT3_IT1 -9.4444e-01  6.5887e-01 262 -1.4334 -2.2418e+00  3.5290e-01 0.1529243    
dep.varPO1_FT1_IT3 - dep.varPO1_FT3_IT2  1.3333e+00  6.5887e-01 262  2.0237  3.5988e-02  2.6307e+00 0.0440181 *  
dep.varPO1_FT1_IT3 - dep.varPO1_FT3_IT3  2.7778e-01  6.5887e-01 262  0.4216 -1.0196e+00  1.5751e+00 0.6736626    
dep.varPO1_FT1_IT3 - dep.varPO1_FT3_IT4 -1.1667e+00  6.5887e-01 262 -1.7707 -2.4640e+00  1.3068e-01 0.0777699 .  
dep.varPO1_FT1_IT3 - dep.varPO2_FT1_IT1  8.3333e-01  6.5887e-01 262  1.2648 -4.6401e-01  2.1307e+00 0.2070668    
dep.varPO1_FT1_IT3 - dep.varPO2_FT1_IT2  1.1667e+00  6.5887e-01 262  1.7707 -1.3068e-01  2.4640e+00 0.0777699 .  
dep.varPO1_FT1_IT3 - dep.varPO2_FT1_IT3  1.3889e+00  6.5887e-01 262  2.1080  9.1543e-02  2.6862e+00 0.0359808 *  
dep.varPO1_FT1_IT3 - dep.varPO2_FT1_IT4  1.0556e+00  6.5887e-01 262  1.6021 -2.4179e-01  2.3529e+00 0.1103428    
dep.varPO1_FT1_IT3 - dep.varPO2_FT2_IT1  1.8333e+00  6.5887e-01 262  2.7826  5.3599e-01  3.1307e+00 0.0057855 ** 
dep.varPO1_FT1_IT3 - dep.varPO2_FT2_IT2  1.5000e+00  6.5887e-01 262  2.2766  2.0265e-01  2.7973e+00 0.0236146 *  
dep.varPO1_FT1_IT3 - dep.varPO2_FT2_IT3  9.4444e-01  6.5887e-01 262  1.4334 -3.5290e-01  2.2418e+00 0.1529243    
dep.varPO1_FT1_IT3 - dep.varPO2_FT2_IT4  1.1667e+00  6.5887e-01 262  1.7707 -1.3068e-01  2.4640e+00 0.0777699 .  
dep.varPO1_FT1_IT3 - dep.varPO2_FT3_IT1  6.6667e-01  6.5887e-01 262  1.0118 -6.3068e-01  1.9640e+00 0.3125480    
dep.varPO1_FT1_IT3 - dep.varPO2_FT3_IT2  3.3333e-01  6.5887e-01 262  0.5059 -9.6401e-01  1.6307e+00 0.6133381    
dep.varPO1_FT1_IT3 - dep.varPO2_FT3_IT3 -8.3333e-01  6.5887e-01 262 -1.2648 -2.1307e+00  4.6401e-01 0.2070668    
dep.varPO1_FT1_IT3 - dep.varPO2_FT3_IT4 -2.7778e-01  6.5887e-01 262 -0.4216 -1.5751e+00  1.0196e+00 0.6736626    
dep.varPO1_FT1_IT4 - dep.varPO1_FT2_IT1  2.5000e-01  6.5887e-01 262  0.3794 -1.0473e+00  1.5473e+00 0.7046684    
dep.varPO1_FT1_IT4 - dep.varPO1_FT2_IT2  2.0000e+00  6.5887e-01 262  3.0355  7.0265e-01  3.2973e+00 0.0026430 ** 
dep.varPO1_FT1_IT4 - dep.varPO1_FT2_IT3  7.5000e-01  6.5887e-01 262  1.1383 -5.4735e-01  2.0473e+00 0.2560266    
dep.varPO1_FT1_IT4 - dep.varPO1_FT2_IT4  8.3333e-02  6.5887e-01 262  0.1265 -1.2140e+00  1.3807e+00 0.8994490    
dep.varPO1_FT1_IT4 - dep.varPO1_FT3_IT1 -4.4444e-01  6.5887e-01 262 -0.6746 -1.7418e+00  8.5290e-01 0.5005500    
dep.varPO1_FT1_IT4 - dep.varPO1_FT3_IT2  1.8333e+00  6.5887e-01 262  2.7826  5.3599e-01  3.1307e+00 0.0057855 ** 
dep.varPO1_FT1_IT4 - dep.varPO1_FT3_IT3  7.7778e-01  6.5887e-01 262  1.1805 -5.1957e-01  2.0751e+00 0.2388798    
dep.varPO1_FT1_IT4 - dep.varPO1_FT3_IT4 -6.6667e-01  6.5887e-01 262 -1.0118 -1.9640e+00  6.3068e-01 0.3125480    
dep.varPO1_FT1_IT4 - dep.varPO2_FT1_IT1  1.3333e+00  6.5887e-01 262  2.0237  3.5988e-02  2.6307e+00 0.0440181 *  
dep.varPO1_FT1_IT4 - dep.varPO2_FT1_IT2  1.6667e+00  6.5887e-01 262  2.5296  3.6932e-01  2.9640e+00 0.0120062 *  
dep.varPO1_FT1_IT4 - dep.varPO2_FT1_IT3  1.8889e+00  6.5887e-01 262  2.8669  5.9154e-01  3.1862e+00 0.0044822 ** 
dep.varPO1_FT1_IT4 - dep.varPO2_FT1_IT4  1.5556e+00  6.5887e-01 262  2.3610  2.5821e-01  2.8529e+00 0.0189603 *  
dep.varPO1_FT1_IT4 - dep.varPO2_FT2_IT1  2.3333e+00  6.5887e-01 262  3.5414  1.0360e+00  3.6307e+00 0.0004709 ***
dep.varPO1_FT1_IT4 - dep.varPO2_FT2_IT2  2.0000e+00  6.5887e-01 262  3.0355  7.0265e-01  3.2973e+00 0.0026430 ** 
dep.varPO1_FT1_IT4 - dep.varPO2_FT2_IT3  1.4444e+00  6.5887e-01 262  2.1923  1.4710e-01  2.7418e+00 0.0292362 *  
dep.varPO1_FT1_IT4 - dep.varPO2_FT2_IT4  1.6667e+00  6.5887e-01 262  2.5296  3.6932e-01  2.9640e+00 0.0120062 *  
dep.varPO1_FT1_IT4 - dep.varPO2_FT3_IT1  1.1667e+00  6.5887e-01 262  1.7707 -1.3068e-01  2.4640e+00 0.0777699 .  
dep.varPO1_FT1_IT4 - dep.varPO2_FT3_IT2  8.3333e-01  6.5887e-01 262  1.2648 -4.6401e-01  2.1307e+00 0.2070668    
dep.varPO1_FT1_IT4 - dep.varPO2_FT3_IT3 -3.3333e-01  6.5887e-01 262 -0.5059 -1.6307e+00  9.6401e-01 0.6133381    
dep.varPO1_FT1_IT4 - dep.varPO2_FT3_IT4  2.2222e-01  6.5887e-01 262  0.3373 -1.0751e+00  1.5196e+00 0.7361758    
dep.varPO1_FT2_IT1 - dep.varPO1_FT2_IT2  1.7500e+00  6.5887e-01 262  2.6561  4.5265e-01  3.0473e+00 0.0083903 ** 
dep.varPO1_FT2_IT1 - dep.varPO1_FT2_IT3  5.0000e-01  6.5887e-01 262  0.7589 -7.9735e-01  1.7973e+00 0.4486064    
dep.varPO1_FT2_IT1 - dep.varPO1_FT2_IT4 -1.6667e-01  6.5887e-01 262 -0.2530 -1.4640e+00  1.1307e+00 0.8004974    
dep.varPO1_FT2_IT1 - dep.varPO1_FT3_IT1 -6.9444e-01  6.5887e-01 262 -1.0540 -1.9918e+00  6.0290e-01 0.2928538    
dep.varPO1_FT2_IT1 - dep.varPO1_FT3_IT2  1.5833e+00  6.5887e-01 262  2.4031  2.8599e-01  2.8807e+00 0.0169515 *  
dep.varPO1_FT2_IT1 - dep.varPO1_FT3_IT3  5.2778e-01  6.5887e-01 262  0.8010 -7.6957e-01  1.8251e+00 0.4238342    
dep.varPO1_FT2_IT1 - dep.varPO1_FT3_IT4 -9.1667e-01  6.5887e-01 262 -1.3913 -2.2140e+00  3.8068e-01 0.1653207    
dep.varPO1_FT2_IT1 - dep.varPO2_FT1_IT1  1.0833e+00  6.5887e-01 262  1.6442 -2.1401e-01  2.3807e+00 0.1013259    
dep.varPO1_FT2_IT1 - dep.varPO2_FT1_IT2  1.4167e+00  6.5887e-01 262  2.1502  1.1932e-01  2.7140e+00 0.0324579 *  
dep.varPO1_FT2_IT1 - dep.varPO2_FT1_IT3  1.6389e+00  6.5887e-01 262  2.4874  3.4154e-01  2.9362e+00 0.0134892 *  
dep.varPO1_FT2_IT1 - dep.varPO2_FT1_IT4  1.3056e+00  6.5887e-01 262  1.9815  8.2100e-03  2.6029e+00 0.0485781 *  
dep.varPO1_FT2_IT1 - dep.varPO2_FT2_IT1  2.0833e+00  6.5887e-01 262  3.1620  7.8599e-01  3.3807e+00 0.0017513 ** 
dep.varPO1_FT2_IT1 - dep.varPO2_FT2_IT2  1.7500e+00  6.5887e-01 262  2.6561  4.5265e-01  3.0473e+00 0.0083903 ** 
dep.varPO1_FT2_IT1 - dep.varPO2_FT2_IT3  1.1944e+00  6.5887e-01 262  1.8129 -1.0290e-01  2.4918e+00 0.0709946 .  
dep.varPO1_FT2_IT1 - dep.varPO2_FT2_IT4  1.4167e+00  6.5887e-01 262  2.1502  1.1932e-01  2.7140e+00 0.0324579 *  
dep.varPO1_FT2_IT1 - dep.varPO2_FT3_IT1  9.1667e-01  6.5887e-01 262  1.3913 -3.8068e-01  2.2140e+00 0.1653207    
dep.varPO1_FT2_IT1 - dep.varPO2_FT3_IT2  5.8333e-01  6.5887e-01 262  0.8854 -7.1401e-01  1.8807e+00 0.3767742    
dep.varPO1_FT2_IT1 - dep.varPO2_FT3_IT3 -5.8333e-01  6.5887e-01 262 -0.8854 -1.8807e+00  7.1401e-01 0.3767742    
dep.varPO1_FT2_IT1 - dep.varPO2_FT3_IT4 -2.7778e-02  6.5887e-01 262 -0.0422 -1.3251e+00  1.2696e+00 0.9664033    
dep.varPO1_FT2_IT2 - dep.varPO1_FT2_IT3 -1.2500e+00  6.5887e-01 262 -1.8972 -2.5473e+00  4.7346e-02 0.0589010 .  
dep.varPO1_FT2_IT2 - dep.varPO1_FT2_IT4 -1.9167e+00  6.5887e-01 262 -2.9090 -3.2140e+00 -6.1932e-01 0.0039365 ** 
dep.varPO1_FT2_IT2 - dep.varPO1_FT3_IT1 -2.4444e+00  6.5887e-01 262 -3.7101 -3.7418e+00 -1.1471e+00 0.0002530 ***
dep.varPO1_FT2_IT2 - dep.varPO1_FT3_IT2 -1.6667e-01  6.5887e-01 262 -0.2530 -1.4640e+00  1.1307e+00 0.8004974    
dep.varPO1_FT2_IT2 - dep.varPO1_FT3_IT3 -1.2222e+00  6.5887e-01 262 -1.8550 -2.5196e+00  7.5123e-02 0.0647137 .  
dep.varPO1_FT2_IT2 - dep.varPO1_FT3_IT4 -2.6667e+00  6.5887e-01 262 -4.0474 -3.9640e+00 -1.3693e+00 6.823e-05 ***
dep.varPO1_FT2_IT2 - dep.varPO2_FT1_IT1 -6.6667e-01  6.5887e-01 262 -1.0118 -1.9640e+00  6.3068e-01 0.3125480    
dep.varPO1_FT2_IT2 - dep.varPO2_FT1_IT2 -3.3333e-01  6.5887e-01 262 -0.5059 -1.6307e+00  9.6401e-01 0.6133381    
dep.varPO1_FT2_IT2 - dep.varPO2_FT1_IT3 -1.1111e-01  6.5887e-01 262 -0.1686 -1.4085e+00  1.1862e+00 0.8662099    
dep.varPO1_FT2_IT2 - dep.varPO2_FT1_IT4 -4.4444e-01  6.5887e-01 262 -0.6746 -1.7418e+00  8.5290e-01 0.5005500    
dep.varPO1_FT2_IT2 - dep.varPO2_FT2_IT1  3.3333e-01  6.5887e-01 262  0.5059 -9.6401e-01  1.6307e+00 0.6133381    
dep.varPO1_FT2_IT2 - dep.varPO2_FT2_IT2 -4.4409e-16  6.5887e-01 262  0.0000 -1.2973e+00  1.2973e+00 1.0000000    
dep.varPO1_FT2_IT2 - dep.varPO2_FT2_IT3 -5.5556e-01  6.5887e-01 262 -0.8432 -1.8529e+00  7.4179e-01 0.3998856    
dep.varPO1_FT2_IT2 - dep.varPO2_FT2_IT4 -3.3333e-01  6.5887e-01 262 -0.5059 -1.6307e+00  9.6401e-01 0.6133381    
dep.varPO1_FT2_IT2 - dep.varPO2_FT3_IT1 -8.3333e-01  6.5887e-01 262 -1.2648 -2.1307e+00  4.6401e-01 0.2070668    
dep.varPO1_FT2_IT2 - dep.varPO2_FT3_IT2 -1.1667e+00  6.5887e-01 262 -1.7707 -2.4640e+00  1.3068e-01 0.0777699 .  
dep.varPO1_FT2_IT2 - dep.varPO2_FT3_IT3 -2.3333e+00  6.5887e-01 262 -3.5414 -3.6307e+00 -1.0360e+00 0.0004709 ***
dep.varPO1_FT2_IT2 - dep.varPO2_FT3_IT4 -1.7778e+00  6.5887e-01 262 -2.6982 -3.0751e+00 -4.8043e-01 0.0074235 ** 
dep.varPO1_FT2_IT3 - dep.varPO1_FT2_IT4 -6.6667e-01  6.5887e-01 262 -1.0118 -1.9640e+00  6.3068e-01 0.3125480    
dep.varPO1_FT2_IT3 - dep.varPO1_FT3_IT1 -1.1944e+00  6.5887e-01 262 -1.8129 -2.4918e+00  1.0290e-01 0.0709946 .  
dep.varPO1_FT2_IT3 - dep.varPO1_FT3_IT2  1.0833e+00  6.5887e-01 262  1.6442 -2.1401e-01  2.3807e+00 0.1013259    
dep.varPO1_FT2_IT3 - dep.varPO1_FT3_IT3  2.7778e-02  6.5887e-01 262  0.0422 -1.2696e+00  1.3251e+00 0.9664033    
dep.varPO1_FT2_IT3 - dep.varPO1_FT3_IT4 -1.4167e+00  6.5887e-01 262 -2.1502 -2.7140e+00 -1.1932e-01 0.0324579 *  
dep.varPO1_FT2_IT3 - dep.varPO2_FT1_IT1  5.8333e-01  6.5887e-01 262  0.8854 -7.1401e-01  1.8807e+00 0.3767742    
dep.varPO1_FT2_IT3 - dep.varPO2_FT1_IT2  9.1667e-01  6.5887e-01 262  1.3913 -3.8068e-01  2.2140e+00 0.1653207    
dep.varPO1_FT2_IT3 - dep.varPO2_FT1_IT3  1.1389e+00  6.5887e-01 262  1.7286 -1.5846e-01  2.4362e+00 0.0850659 .  
dep.varPO1_FT2_IT3 - dep.varPO2_FT1_IT4  8.0556e-01  6.5887e-01 262  1.2226 -4.9179e-01  2.1029e+00 0.2225643    
dep.varPO1_FT2_IT3 - dep.varPO2_FT2_IT1  1.5833e+00  6.5887e-01 262  2.4031  2.8599e-01  2.8807e+00 0.0169515 *  
dep.varPO1_FT2_IT3 - dep.varPO2_FT2_IT2  1.2500e+00  6.5887e-01 262  1.8972 -4.7346e-02  2.5473e+00 0.0589010 .  
dep.varPO1_FT2_IT3 - dep.varPO2_FT2_IT3  6.9444e-01  6.5887e-01 262  1.0540 -6.0290e-01  1.9918e+00 0.2928538    
dep.varPO1_FT2_IT3 - dep.varPO2_FT2_IT4  9.1667e-01  6.5887e-01 262  1.3913 -3.8068e-01  2.2140e+00 0.1653207    
dep.varPO1_FT2_IT3 - dep.varPO2_FT3_IT1  4.1667e-01  6.5887e-01 262  0.6324 -8.8068e-01  1.7140e+00 0.5276769    
dep.varPO1_FT2_IT3 - dep.varPO2_FT3_IT2  8.3333e-02  6.5887e-01 262  0.1265 -1.2140e+00  1.3807e+00 0.8994490    
dep.varPO1_FT2_IT3 - dep.varPO2_FT3_IT3 -1.0833e+00  6.5887e-01 262 -1.6442 -2.3807e+00  2.1401e-01 0.1013259    
dep.varPO1_FT2_IT3 - dep.varPO2_FT3_IT4 -5.2778e-01  6.5887e-01 262 -0.8010 -1.8251e+00  7.6957e-01 0.4238342    
dep.varPO1_FT2_IT4 - dep.varPO1_FT3_IT1 -5.2778e-01  6.5887e-01 262 -0.8010 -1.8251e+00  7.6957e-01 0.4238342    
dep.varPO1_FT2_IT4 - dep.varPO1_FT3_IT2  1.7500e+00  6.5887e-01 262  2.6561  4.5265e-01  3.0473e+00 0.0083903 ** 
dep.varPO1_FT2_IT4 - dep.varPO1_FT3_IT3  6.9444e-01  6.5887e-01 262  1.0540 -6.0290e-01  1.9918e+00 0.2928538    
dep.varPO1_FT2_IT4 - dep.varPO1_FT3_IT4 -7.5000e-01  6.5887e-01 262 -1.1383 -2.0473e+00  5.4735e-01 0.2560266    
dep.varPO1_FT2_IT4 - dep.varPO2_FT1_IT1  1.2500e+00  6.5887e-01 262  1.8972 -4.7346e-02  2.5473e+00 0.0589010 .  
dep.varPO1_FT2_IT4 - dep.varPO2_FT1_IT2  1.5833e+00  6.5887e-01 262  2.4031  2.8599e-01  2.8807e+00 0.0169515 *  
dep.varPO1_FT2_IT4 - dep.varPO2_FT1_IT3  1.8056e+00  6.5887e-01 262  2.7404  5.0821e-01  3.1029e+00 0.0065584 ** 
dep.varPO1_FT2_IT4 - dep.varPO2_FT1_IT4  1.4722e+00  6.5887e-01 262  2.2345  1.7488e-01  2.7696e+00 0.0262951 *  
dep.varPO1_FT2_IT4 - dep.varPO2_FT2_IT1  2.2500e+00  6.5887e-01 262  3.4150  9.5265e-01  3.5473e+00 0.0007391 ***
dep.varPO1_FT2_IT4 - dep.varPO2_FT2_IT2  1.9167e+00  6.5887e-01 262  2.9090  6.1932e-01  3.2140e+00 0.0039365 ** 
dep.varPO1_FT2_IT4 - dep.varPO2_FT2_IT3  1.3611e+00  6.5887e-01 262  2.0658  6.3766e-02  2.6585e+00 0.0398267 *  
dep.varPO1_FT2_IT4 - dep.varPO2_FT2_IT4  1.5833e+00  6.5887e-01 262  2.4031  2.8599e-01  2.8807e+00 0.0169515 *  
dep.varPO1_FT2_IT4 - dep.varPO2_FT3_IT1  1.0833e+00  6.5887e-01 262  1.6442 -2.1401e-01  2.3807e+00 0.1013259    
dep.varPO1_FT2_IT4 - dep.varPO2_FT3_IT2  7.5000e-01  6.5887e-01 262  1.1383 -5.4735e-01  2.0473e+00 0.2560266    
dep.varPO1_FT2_IT4 - dep.varPO2_FT3_IT3 -4.1667e-01  6.5887e-01 262 -0.6324 -1.7140e+00  8.8068e-01 0.5276769    
dep.varPO1_FT2_IT4 - dep.varPO2_FT3_IT4  1.3889e-01  6.5887e-01 262  0.2108 -1.1585e+00  1.4362e+00 0.8332072    
dep.varPO1_FT3_IT1 - dep.varPO1_FT3_IT2  2.2778e+00  6.5887e-01 262  3.4571  9.8043e-01  3.5751e+00 0.0006369 ***
dep.varPO1_FT3_IT1 - dep.varPO1_FT3_IT3  1.2222e+00  6.5887e-01 262  1.8550 -7.5123e-02  2.5196e+00 0.0647137 .  
dep.varPO1_FT3_IT1 - dep.varPO1_FT3_IT4 -2.2222e-01  6.5887e-01 262 -0.3373 -1.5196e+00  1.0751e+00 0.7361758    
dep.varPO1_FT3_IT1 - dep.varPO2_FT1_IT1  1.7778e+00  6.5887e-01 262  2.6982  4.8043e-01  3.0751e+00 0.0074235 ** 
dep.varPO1_FT3_IT1 - dep.varPO2_FT1_IT2  2.1111e+00  6.5887e-01 262  3.2042  8.1377e-01  3.4085e+00 0.0015223 ** 
dep.varPO1_FT3_IT1 - dep.varPO2_FT1_IT3  2.3333e+00  6.5887e-01 262  3.5414  1.0360e+00  3.6307e+00 0.0004709 ***
dep.varPO1_FT3_IT1 - dep.varPO2_FT1_IT4  2.0000e+00  6.5887e-01 262  3.0355  7.0265e-01  3.2973e+00 0.0026430 ** 
dep.varPO1_FT3_IT1 - dep.varPO2_FT2_IT1  2.7778e+00  6.5887e-01 262  4.2160  1.4804e+00  4.0751e+00 3.427e-05 ***
dep.varPO1_FT3_IT1 - dep.varPO2_FT2_IT2  2.4444e+00  6.5887e-01 262  3.7101  1.1471e+00  3.7418e+00 0.0002530 ***
dep.varPO1_FT3_IT1 - dep.varPO2_FT2_IT3  1.8889e+00  6.5887e-01 262  2.8669  5.9154e-01  3.1862e+00 0.0044822 ** 
dep.varPO1_FT3_IT1 - dep.varPO2_FT2_IT4  2.1111e+00  6.5887e-01 262  3.2042  8.1377e-01  3.4085e+00 0.0015223 ** 
dep.varPO1_FT3_IT1 - dep.varPO2_FT3_IT1  1.6111e+00  6.5887e-01 262  2.4453  3.1377e-01  2.9085e+00 0.0151328 *  
dep.varPO1_FT3_IT1 - dep.varPO2_FT3_IT2  1.2778e+00  6.5887e-01 262  1.9394 -1.9568e-02  2.5751e+00 0.0535309 .  
dep.varPO1_FT3_IT1 - dep.varPO2_FT3_IT3  1.1111e-01  6.5887e-01 262  0.1686 -1.1862e+00  1.4085e+00 0.8662099    
dep.varPO1_FT3_IT1 - dep.varPO2_FT3_IT4  6.6667e-01  6.5887e-01 262  1.0118 -6.3068e-01  1.9640e+00 0.3125480    
dep.varPO1_FT3_IT2 - dep.varPO1_FT3_IT3 -1.0556e+00  6.5887e-01 262 -1.6021 -2.3529e+00  2.4179e-01 0.1103428    
dep.varPO1_FT3_IT2 - dep.varPO1_FT3_IT4 -2.5000e+00  6.5887e-01 262 -3.7944 -3.7973e+00 -1.2027e+00 0.0001839 ***
dep.varPO1_FT3_IT2 - dep.varPO2_FT1_IT1 -5.0000e-01  6.5887e-01 262 -0.7589 -1.7973e+00  7.9735e-01 0.4486064    
dep.varPO1_FT3_IT2 - dep.varPO2_FT1_IT2 -1.6667e-01  6.5887e-01 262 -0.2530 -1.4640e+00  1.1307e+00 0.8004974    
dep.varPO1_FT3_IT2 - dep.varPO2_FT1_IT3  5.5556e-02  6.5887e-01 262  0.0843 -1.2418e+00  1.3529e+00 0.9328664    
dep.varPO1_FT3_IT2 - dep.varPO2_FT1_IT4 -2.7778e-01  6.5887e-01 262 -0.4216 -1.5751e+00  1.0196e+00 0.6736626    
dep.varPO1_FT3_IT2 - dep.varPO2_FT2_IT1  5.0000e-01  6.5887e-01 262  0.7589 -7.9735e-01  1.7973e+00 0.4486064    
dep.varPO1_FT3_IT2 - dep.varPO2_FT2_IT2  1.6667e-01  6.5887e-01 262  0.2530 -1.1307e+00  1.4640e+00 0.8004974    
dep.varPO1_FT3_IT2 - dep.varPO2_FT2_IT3 -3.8889e-01  6.5887e-01 262 -0.5902 -1.6862e+00  9.0846e-01 0.5555384    
dep.varPO1_FT3_IT2 - dep.varPO2_FT2_IT4 -1.6667e-01  6.5887e-01 262 -0.2530 -1.4640e+00  1.1307e+00 0.8004974    
dep.varPO1_FT3_IT2 - dep.varPO2_FT3_IT1 -6.6667e-01  6.5887e-01 262 -1.0118 -1.9640e+00  6.3068e-01 0.3125480    
dep.varPO1_FT3_IT2 - dep.varPO2_FT3_IT2 -1.0000e+00  6.5887e-01 262 -1.5178 -2.2973e+00  2.9735e-01 0.1302805    
dep.varPO1_FT3_IT2 - dep.varPO2_FT3_IT3 -2.1667e+00  6.5887e-01 262 -3.2885 -3.4640e+00 -8.6932e-01 0.0011452 ** 
dep.varPO1_FT3_IT2 - dep.varPO2_FT3_IT4 -1.6111e+00  6.5887e-01 262 -2.4453 -2.9085e+00 -3.1377e-01 0.0151328 *  
dep.varPO1_FT3_IT3 - dep.varPO1_FT3_IT4 -1.4444e+00  6.5887e-01 262 -2.1923 -2.7418e+00 -1.4710e-01 0.0292362 *  
dep.varPO1_FT3_IT3 - dep.varPO2_FT1_IT1  5.5556e-01  6.5887e-01 262  0.8432 -7.4179e-01  1.8529e+00 0.3998856    
dep.varPO1_FT3_IT3 - dep.varPO2_FT1_IT2  8.8889e-01  6.5887e-01 262  1.3491 -4.0846e-01  2.1862e+00 0.1784631    
dep.varPO1_FT3_IT3 - dep.varPO2_FT1_IT3  1.1111e+00  6.5887e-01 262  1.6864 -1.8623e-01  2.4085e+00 0.0929090 .  
dep.varPO1_FT3_IT3 - dep.varPO2_FT1_IT4  7.7778e-01  6.5887e-01 262  1.1805 -5.1957e-01  2.0751e+00 0.2388798    
dep.varPO1_FT3_IT3 - dep.varPO2_FT2_IT1  1.5556e+00  6.5887e-01 262  2.3610  2.5821e-01  2.8529e+00 0.0189603 *  
dep.varPO1_FT3_IT3 - dep.varPO2_FT2_IT2  1.2222e+00  6.5887e-01 262  1.8550 -7.5123e-02  2.5196e+00 0.0647137 .  
dep.varPO1_FT3_IT3 - dep.varPO2_FT2_IT3  6.6667e-01  6.5887e-01 262  1.0118 -6.3068e-01  1.9640e+00 0.3125480    
dep.varPO1_FT3_IT3 - dep.varPO2_FT2_IT4  8.8889e-01  6.5887e-01 262  1.3491 -4.0846e-01  2.1862e+00 0.1784631    
dep.varPO1_FT3_IT3 - dep.varPO2_FT3_IT1  3.8889e-01  6.5887e-01 262  0.5902 -9.0846e-01  1.6862e+00 0.5555384    
dep.varPO1_FT3_IT3 - dep.varPO2_FT3_IT2  5.5556e-02  6.5887e-01 262  0.0843 -1.2418e+00  1.3529e+00 0.9328664    
dep.varPO1_FT3_IT3 - dep.varPO2_FT3_IT3 -1.1111e+00  6.5887e-01 262 -1.6864 -2.4085e+00  1.8623e-01 0.0929090 .  
dep.varPO1_FT3_IT3 - dep.varPO2_FT3_IT4 -5.5556e-01  6.5887e-01 262 -0.8432 -1.8529e+00  7.4179e-01 0.3998856    
dep.varPO1_FT3_IT4 - dep.varPO2_FT1_IT1  2.0000e+00  6.5887e-01 262  3.0355  7.0265e-01  3.2973e+00 0.0026430 ** 
dep.varPO1_FT3_IT4 - dep.varPO2_FT1_IT2  2.3333e+00  6.5887e-01 262  3.5414  1.0360e+00  3.6307e+00 0.0004709 ***
dep.varPO1_FT3_IT4 - dep.varPO2_FT1_IT3  2.5556e+00  6.5887e-01 262  3.8787  1.2582e+00  3.8529e+00 0.0001329 ***
dep.varPO1_FT3_IT4 - dep.varPO2_FT1_IT4  2.2222e+00  6.5887e-01 262  3.3728  9.2488e-01  3.5196e+00 0.0008565 ***
dep.varPO1_FT3_IT4 - dep.varPO2_FT2_IT1  3.0000e+00  6.5887e-01 262  4.5533  1.7027e+00  4.2973e+00 8.096e-06 ***
dep.varPO1_FT3_IT4 - dep.varPO2_FT2_IT2  2.6667e+00  6.5887e-01 262  4.0474  1.3693e+00  3.9640e+00 6.823e-05 ***
dep.varPO1_FT3_IT4 - dep.varPO2_FT2_IT3  2.1111e+00  6.5887e-01 262  3.2042  8.1377e-01  3.4085e+00 0.0015223 ** 
dep.varPO1_FT3_IT4 - dep.varPO2_FT2_IT4  2.3333e+00  6.5887e-01 262  3.5414  1.0360e+00  3.6307e+00 0.0004709 ***
dep.varPO1_FT3_IT4 - dep.varPO2_FT3_IT1  1.8333e+00  6.5887e-01 262  2.7826  5.3599e-01  3.1307e+00 0.0057855 ** 
dep.varPO1_FT3_IT4 - dep.varPO2_FT3_IT2  1.5000e+00  6.5887e-01 262  2.2766  2.0265e-01  2.7973e+00 0.0236146 *  
dep.varPO1_FT3_IT4 - dep.varPO2_FT3_IT3  3.3333e-01  6.5887e-01 262  0.5059 -9.6401e-01  1.6307e+00 0.6133381    
dep.varPO1_FT3_IT4 - dep.varPO2_FT3_IT4  8.8889e-01  6.5887e-01 262  1.3491 -4.0846e-01  2.1862e+00 0.1784631    
dep.varPO2_FT1_IT1 - dep.varPO2_FT1_IT2  3.3333e-01  6.5887e-01 262  0.5059 -9.6401e-01  1.6307e+00 0.6133381    
dep.varPO2_FT1_IT1 - dep.varPO2_FT1_IT3  5.5556e-01  6.5887e-01 262  0.8432 -7.4179e-01  1.8529e+00 0.3998856    
dep.varPO2_FT1_IT1 - dep.varPO2_FT1_IT4  2.2222e-01  6.5887e-01 262  0.3373 -1.0751e+00  1.5196e+00 0.7361758    
dep.varPO2_FT1_IT1 - dep.varPO2_FT2_IT1  1.0000e+00  6.5887e-01 262  1.5178 -2.9735e-01  2.2973e+00 0.1302805    
dep.varPO2_FT1_IT1 - dep.varPO2_FT2_IT2  6.6667e-01  6.5887e-01 262  1.0118 -6.3068e-01  1.9640e+00 0.3125480    
dep.varPO2_FT1_IT1 - dep.varPO2_FT2_IT3  1.1111e-01  6.5887e-01 262  0.1686 -1.1862e+00  1.4085e+00 0.8662099    
dep.varPO2_FT1_IT1 - dep.varPO2_FT2_IT4  3.3333e-01  6.5887e-01 262  0.5059 -9.6401e-01  1.6307e+00 0.6133381    
dep.varPO2_FT1_IT1 - dep.varPO2_FT3_IT1 -1.6667e-01  6.5887e-01 262 -0.2530 -1.4640e+00  1.1307e+00 0.8004974    
dep.varPO2_FT1_IT1 - dep.varPO2_FT3_IT2 -5.0000e-01  6.5887e-01 262 -0.7589 -1.7973e+00  7.9735e-01 0.4486064    
dep.varPO2_FT1_IT1 - dep.varPO2_FT3_IT3 -1.6667e+00  6.5887e-01 262 -2.5296 -2.9640e+00 -3.6932e-01 0.0120062 *  
dep.varPO2_FT1_IT1 - dep.varPO2_FT3_IT4 -1.1111e+00  6.5887e-01 262 -1.6864 -2.4085e+00  1.8623e-01 0.0929090 .  
dep.varPO2_FT1_IT2 - dep.varPO2_FT1_IT3  2.2222e-01  6.5887e-01 262  0.3373 -1.0751e+00  1.5196e+00 0.7361758    
dep.varPO2_FT1_IT2 - dep.varPO2_FT1_IT4 -1.1111e-01  6.5887e-01 262 -0.1686 -1.4085e+00  1.1862e+00 0.8662099    
dep.varPO2_FT1_IT2 - dep.varPO2_FT2_IT1  6.6667e-01  6.5887e-01 262  1.0118 -6.3068e-01  1.9640e+00 0.3125480    
dep.varPO2_FT1_IT2 - dep.varPO2_FT2_IT2  3.3333e-01  6.5887e-01 262  0.5059 -9.6401e-01  1.6307e+00 0.6133381    
dep.varPO2_FT1_IT2 - dep.varPO2_FT2_IT3 -2.2222e-01  6.5887e-01 262 -0.3373 -1.5196e+00  1.0751e+00 0.7361758    
dep.varPO2_FT1_IT2 - dep.varPO2_FT2_IT4 -4.4409e-16  6.5887e-01 262  0.0000 -1.2973e+00  1.2973e+00 1.0000000    
dep.varPO2_FT1_IT2 - dep.varPO2_FT3_IT1 -5.0000e-01  6.5887e-01 262 -0.7589 -1.7973e+00  7.9735e-01 0.4486064    
dep.varPO2_FT1_IT2 - dep.varPO2_FT3_IT2 -8.3333e-01  6.5887e-01 262 -1.2648 -2.1307e+00  4.6401e-01 0.2070668    
dep.varPO2_FT1_IT2 - dep.varPO2_FT3_IT3 -2.0000e+00  6.5887e-01 262 -3.0355 -3.2973e+00 -7.0265e-01 0.0026430 ** 
dep.varPO2_FT1_IT2 - dep.varPO2_FT3_IT4 -1.4444e+00  6.5887e-01 262 -2.1923 -2.7418e+00 -1.4710e-01 0.0292362 *  
dep.varPO2_FT1_IT3 - dep.varPO2_FT1_IT4 -3.3333e-01  6.5887e-01 262 -0.5059 -1.6307e+00  9.6401e-01 0.6133381    
dep.varPO2_FT1_IT3 - dep.varPO2_FT2_IT1  4.4444e-01  6.5887e-01 262  0.6746 -8.5290e-01  1.7418e+00 0.5005500    
dep.varPO2_FT1_IT3 - dep.varPO2_FT2_IT2  1.1111e-01  6.5887e-01 262  0.1686 -1.1862e+00  1.4085e+00 0.8662099    
dep.varPO2_FT1_IT3 - dep.varPO2_FT2_IT3 -4.4444e-01  6.5887e-01 262 -0.6746 -1.7418e+00  8.5290e-01 0.5005500    
dep.varPO2_FT1_IT3 - dep.varPO2_FT2_IT4 -2.2222e-01  6.5887e-01 262 -0.3373 -1.5196e+00  1.0751e+00 0.7361758    
dep.varPO2_FT1_IT3 - dep.varPO2_FT3_IT1 -7.2222e-01  6.5887e-01 262 -1.0962 -2.0196e+00  5.7512e-01 0.2740152    
dep.varPO2_FT1_IT3 - dep.varPO2_FT3_IT2 -1.0556e+00  6.5887e-01 262 -1.6021 -2.3529e+00  2.4179e-01 0.1103428    
dep.varPO2_FT1_IT3 - dep.varPO2_FT3_IT3 -2.2222e+00  6.5887e-01 262 -3.3728 -3.5196e+00 -9.2488e-01 0.0008565 ***
dep.varPO2_FT1_IT3 - dep.varPO2_FT3_IT4 -1.6667e+00  6.5887e-01 262 -2.5296 -2.9640e+00 -3.6932e-01 0.0120062 *  
dep.varPO2_FT1_IT4 - dep.varPO2_FT2_IT1  7.7778e-01  6.5887e-01 262  1.1805 -5.1957e-01  2.0751e+00 0.2388798    
dep.varPO2_FT1_IT4 - dep.varPO2_FT2_IT2  4.4444e-01  6.5887e-01 262  0.6746 -8.5290e-01  1.7418e+00 0.5005500    
dep.varPO2_FT1_IT4 - dep.varPO2_FT2_IT3 -1.1111e-01  6.5887e-01 262 -0.1686 -1.4085e+00  1.1862e+00 0.8662099    
dep.varPO2_FT1_IT4 - dep.varPO2_FT2_IT4  1.1111e-01  6.5887e-01 262  0.1686 -1.1862e+00  1.4085e+00 0.8662099    
dep.varPO2_FT1_IT4 - dep.varPO2_FT3_IT1 -3.8889e-01  6.5887e-01 262 -0.5902 -1.6862e+00  9.0846e-01 0.5555384    
dep.varPO2_FT1_IT4 - dep.varPO2_FT3_IT2 -7.2222e-01  6.5887e-01 262 -1.0962 -2.0196e+00  5.7512e-01 0.2740152    
dep.varPO2_FT1_IT4 - dep.varPO2_FT3_IT3 -1.8889e+00  6.5887e-01 262 -2.8669 -3.1862e+00 -5.9154e-01 0.0044822 ** 
dep.varPO2_FT1_IT4 - dep.varPO2_FT3_IT4 -1.3333e+00  6.5887e-01 262 -2.0237 -2.6307e+00 -3.5988e-02 0.0440181 *  
dep.varPO2_FT2_IT1 - dep.varPO2_FT2_IT2 -3.3333e-01  6.5887e-01 262 -0.5059 -1.6307e+00  9.6401e-01 0.6133381    
dep.varPO2_FT2_IT1 - dep.varPO2_FT2_IT3 -8.8889e-01  6.5887e-01 262 -1.3491 -2.1862e+00  4.0846e-01 0.1784631    
dep.varPO2_FT2_IT1 - dep.varPO2_FT2_IT4 -6.6667e-01  6.5887e-01 262 -1.0118 -1.9640e+00  6.3068e-01 0.3125480    
dep.varPO2_FT2_IT1 - dep.varPO2_FT3_IT1 -1.1667e+00  6.5887e-01 262 -1.7707 -2.4640e+00  1.3068e-01 0.0777699 .  
dep.varPO2_FT2_IT1 - dep.varPO2_FT3_IT2 -1.5000e+00  6.5887e-01 262 -2.2766 -2.7973e+00 -2.0265e-01 0.0236146 *  
dep.varPO2_FT2_IT1 - dep.varPO2_FT3_IT3 -2.6667e+00  6.5887e-01 262 -4.0474 -3.9640e+00 -1.3693e+00 6.823e-05 ***
dep.varPO2_FT2_IT1 - dep.varPO2_FT3_IT4 -2.1111e+00  6.5887e-01 262 -3.2042 -3.4085e+00 -8.1377e-01 0.0015223 ** 
dep.varPO2_FT2_IT2 - dep.varPO2_FT2_IT3 -5.5556e-01  6.5887e-01 262 -0.8432 -1.8529e+00  7.4179e-01 0.3998856    
dep.varPO2_FT2_IT2 - dep.varPO2_FT2_IT4 -3.3333e-01  6.5887e-01 262 -0.5059 -1.6307e+00  9.6401e-01 0.6133381    
dep.varPO2_FT2_IT2 - dep.varPO2_FT3_IT1 -8.3333e-01  6.5887e-01 262 -1.2648 -2.1307e+00  4.6401e-01 0.2070668    
dep.varPO2_FT2_IT2 - dep.varPO2_FT3_IT2 -1.1667e+00  6.5887e-01 262 -1.7707 -2.4640e+00  1.3068e-01 0.0777699 .  
dep.varPO2_FT2_IT2 - dep.varPO2_FT3_IT3 -2.3333e+00  6.5887e-01 262 -3.5414 -3.6307e+00 -1.0360e+00 0.0004709 ***
dep.varPO2_FT2_IT2 - dep.varPO2_FT3_IT4 -1.7778e+00  6.5887e-01 262 -2.6982 -3.0751e+00 -4.8043e-01 0.0074235 ** 
dep.varPO2_FT2_IT3 - dep.varPO2_FT2_IT4  2.2222e-01  6.5887e-01 262  0.3373 -1.0751e+00  1.5196e+00 0.7361758    
dep.varPO2_FT2_IT3 - dep.varPO2_FT3_IT1 -2.7778e-01  6.5887e-01 262 -0.4216 -1.5751e+00  1.0196e+00 0.6736626    
dep.varPO2_FT2_IT3 - dep.varPO2_FT3_IT2 -6.1111e-01  6.5887e-01 262 -0.9275 -1.9085e+00  6.8623e-01 0.3545101    
dep.varPO2_FT2_IT3 - dep.varPO2_FT3_IT3 -1.7778e+00  6.5887e-01 262 -2.6982 -3.0751e+00 -4.8043e-01 0.0074235 ** 
dep.varPO2_FT2_IT3 - dep.varPO2_FT3_IT4 -1.2222e+00  6.5887e-01 262 -1.8550 -2.5196e+00  7.5123e-02 0.0647137 .  
dep.varPO2_FT2_IT4 - dep.varPO2_FT3_IT1 -5.0000e-01  6.5887e-01 262 -0.7589 -1.7973e+00  7.9735e-01 0.4486064    
dep.varPO2_FT2_IT4 - dep.varPO2_FT3_IT2 -8.3333e-01  6.5887e-01 262 -1.2648 -2.1307e+00  4.6401e-01 0.2070668    
dep.varPO2_FT2_IT4 - dep.varPO2_FT3_IT3 -2.0000e+00  6.5887e-01 262 -3.0355 -3.2973e+00 -7.0265e-01 0.0026430 ** 
dep.varPO2_FT2_IT4 - dep.varPO2_FT3_IT4 -1.4444e+00  6.5887e-01 262 -2.1923 -2.7418e+00 -1.4710e-01 0.0292362 *  
dep.varPO2_FT3_IT1 - dep.varPO2_FT3_IT2 -3.3333e-01  6.5887e-01 262 -0.5059 -1.6307e+00  9.6401e-01 0.6133381    
dep.varPO2_FT3_IT1 - dep.varPO2_FT3_IT3 -1.5000e+00  6.5887e-01 262 -2.2766 -2.7973e+00 -2.0265e-01 0.0236146 *  
dep.varPO2_FT3_IT1 - dep.varPO2_FT3_IT4 -9.4444e-01  6.5887e-01 262 -1.4334 -2.2418e+00  3.5290e-01 0.1529243    
dep.varPO2_FT3_IT2 - dep.varPO2_FT3_IT3 -1.1667e+00  6.5887e-01 262 -1.7707 -2.4640e+00  1.3068e-01 0.0777699 .  
dep.varPO2_FT3_IT2 - dep.varPO2_FT3_IT4 -6.1111e-01  6.5887e-01 262 -0.9275 -1.9085e+00  6.8623e-01 0.3545101    
dep.varPO2_FT3_IT3 - dep.varPO2_FT3_IT4  5.5556e-01  6.5887e-01 262  0.8432 -7.4179e-01  1.8529e+00 0.3998856    
---
Signif. codes:  0 ‘***’ 0.001 ‘**’ 0.01 ‘*’ 0.05 ‘.’ 0.1 ‘ ’ 1

  Confidence level: 95%
  Degrees of freedom method: Kenward-Roger 
