# Supplementary material for: The adaptability of Ulmus pumila and the sensitivity of Populus sibirica to semi-arid steppe is reflected in the stem and root vascular cambium and anatomical wood traits
Source: Front Plant Sci. 2024 Jun 12;15:1393245. doi: 10.3389/fpls.2024.1393245 (PMC11202817; doi:10.3389/fpls.2024.1393245)
Supplement: Supplementary file 1 [file DataSheet_1.zip › Ulmus_results_summary_EWXA.txt]

Call:
lm(formula = Early.wood.xylem.area ~ dep.var, data = x3)

Residuals:
    Min      1Q  Median      3Q     Max 
-103374  -36402       0   38114  141009 

Coefficients:
                    Estimate Std. Error t value Pr(>|t|)    
(Intercept)         250710.7    30946.5   8.101 9.91e-12 ***
dep.varPO1_FT1_IT2  -37760.7    43764.9  -0.863   0.3911    
dep.varPO1_FT1_IT3   32224.0    43764.9   0.736   0.4639    
dep.varPO1_FT1_IT4   18506.7    43764.9   0.423   0.6737    
dep.varPO1_FT2_IT1  -35720.2    43764.9  -0.816   0.4171    
dep.varPO1_FT2_IT2   28461.9    43764.9   0.650   0.5175    
dep.varPO1_FT2_IT3  -64156.0    43764.9  -1.466   0.1470    
dep.varPO1_FT2_IT4   35047.4    43764.9   0.801   0.4259    
dep.varPO1_FT3_IT1  -50347.8    43764.9  -1.150   0.2538    
dep.varPO1_FT3_IT2    2060.4    43764.9   0.047   0.9626    
dep.varPO1_FT3_IT3  -16739.1    43764.9  -0.382   0.7032    
dep.varPO1_FT3_IT4  -31736.7    43764.9  -0.725   0.4707    
dep.varPO2_FT1_IT1     654.2    43764.9   0.015   0.9881    
dep.varPO2_FT1_IT2  -52160.9    43764.9  -1.192   0.2372    
dep.varPO2_FT1_IT3  -62897.7    43764.9  -1.437   0.1550    
dep.varPO2_FT1_IT4 -106314.7    43764.9  -2.429   0.0176 *  
dep.varPO2_FT2_IT1  -42802.1    43764.9  -0.978   0.3313    
dep.varPO2_FT2_IT2  -29032.0    43764.9  -0.663   0.5092    
dep.varPO2_FT2_IT3  -37623.4    43764.9  -0.860   0.3928    
dep.varPO2_FT2_IT4   54676.6    43764.9   1.249   0.2156    
dep.varPO2_FT3_IT1  -50568.3    43764.9  -1.155   0.2517    
dep.varPO2_FT3_IT2  -41655.3    43764.9  -0.952   0.3444    
dep.varPO2_FT3_IT3   -7466.8    43764.9  -0.171   0.8650    
dep.varPO2_FT3_IT4   46369.3    43764.9   1.060   0.2929    
---
Signif. codes:  0 ‘***’ 0.001 ‘**’ 0.01 ‘*’ 0.05 ‘.’ 0.1 ‘ ’ 1

Residual standard error: 61890 on 72 degrees of freedom
Multiple R-squared:  0.3506,	Adjusted R-squared:  0.1431 
F-statistic:  1.69 on 23 and 72 DF,  p-value: 0.04816

  Tukey multiple comparisons of means
    95% family-wise confidence level

Fit: aov(formula = M_EWXA)

$dep.var
                                diff         lwr       upr     p adj
PO1_FT1_IT2-PO1_FT1_IT1  -37760.6865 -203264.500 127743.13 0.9999998
PO1_FT1_IT3-PO1_FT1_IT1   32224.0360 -133279.778 197727.85 1.0000000
PO1_FT1_IT4-PO1_FT1_IT1   18506.7303 -146997.084 184010.54 1.0000000
PO1_FT2_IT1-PO1_FT1_IT1  -35720.2431 -201224.057 129783.57 0.9999999
PO1_FT2_IT2-PO1_FT1_IT1   28461.9474 -137041.866 193965.76 1.0000000
PO1_FT2_IT3-PO1_FT1_IT1  -64155.9543 -229659.768 101347.86 0.9983010
PO1_FT2_IT4-PO1_FT1_IT1   35047.3907 -130456.423 200551.20 1.0000000
PO1_FT3_IT1-PO1_FT1_IT1  -50347.7892 -215851.603 115156.02 0.9999606
PO1_FT3_IT2-PO1_FT1_IT1    2060.4049 -163443.409 167564.22 1.0000000
PO1_FT3_IT3-PO1_FT1_IT1  -16739.0587 -182242.873 148764.76 1.0000000
PO1_FT3_IT4-PO1_FT1_IT1  -31736.6733 -197240.487 133767.14 1.0000000
PO2_FT1_IT1-PO1_FT1_IT1     654.2043 -164849.610 166158.02 1.0000000
PO2_FT1_IT2-PO1_FT1_IT1  -52160.9121 -217664.726 113342.90 0.9999289
PO2_FT1_IT3-PO1_FT1_IT1  -62897.7488 -228401.563 102606.07 0.9987164
PO2_FT1_IT4-PO1_FT1_IT1 -106314.7328 -271818.547  59189.08 0.7211530
PO2_FT2_IT1-PO1_FT1_IT1  -42802.0998 -208305.914 122701.71 0.9999978
PO2_FT2_IT2-PO1_FT1_IT1  -29031.9863 -194535.800 136471.83 1.0000000
PO2_FT2_IT3-PO1_FT1_IT1  -37623.4263 -203127.240 127880.39 0.9999998
PO2_FT2_IT4-PO1_FT1_IT1   54676.5503 -110827.264 220180.36 0.9998469
PO2_FT3_IT1-PO1_FT1_IT1  -50568.3313 -216072.145 114935.48 0.9999576
PO2_FT3_IT2-PO1_FT1_IT1  -41655.3213 -207159.135 123848.49 0.9999987
PO2_FT3_IT3-PO1_FT1_IT1   -7466.7573 -172970.571 158037.06 1.0000000
PO2_FT3_IT4-PO1_FT1_IT1   46369.3264 -119134.487 211873.14 0.9999905
PO1_FT1_IT3-PO1_FT1_IT2   69984.7225  -95519.091 235488.54 0.9945465
PO1_FT1_IT4-PO1_FT1_IT2   56267.4168 -109236.397 221771.23 0.9997587
PO1_FT2_IT1-PO1_FT1_IT2    2040.4434 -163463.371 167544.26 1.0000000
PO1_FT2_IT2-PO1_FT1_IT2   66222.6339  -99281.180 231726.45 0.9973682
PO1_FT2_IT3-PO1_FT1_IT2  -26395.2679 -191899.082 139108.55 1.0000000
PO1_FT2_IT4-PO1_FT1_IT2   72808.0771  -92695.737 238311.89 0.9910633
PO1_FT3_IT1-PO1_FT1_IT2  -12587.1027 -178090.917 152916.71 1.0000000
PO1_FT3_IT2-PO1_FT1_IT2   39821.0914 -125682.723 205324.91 0.9999994
PO1_FT3_IT3-PO1_FT1_IT2   21021.6278 -144482.186 186525.44 1.0000000
PO1_FT3_IT4-PO1_FT1_IT2    6024.0131 -159479.801 171527.83 1.0000000
PO2_FT1_IT1-PO1_FT1_IT2   38414.8908 -127088.923 203918.70 0.9999997
PO2_FT1_IT2-PO1_FT1_IT2  -14400.2256 -179904.040 151103.59 1.0000000
PO2_FT1_IT3-PO1_FT1_IT2  -25137.0624 -190640.876 140366.75 1.0000000
PO2_FT1_IT4-PO1_FT1_IT2  -68554.0464 -234057.860  96949.77 0.9958251
PO2_FT2_IT1-PO1_FT1_IT2   -5041.4134 -170545.227 160462.40 1.0000000
PO2_FT2_IT2-PO1_FT1_IT2    8728.7001 -156775.114 174232.51 1.0000000
PO2_FT2_IT3-PO1_FT1_IT2     137.2601 -165366.554 165641.07 1.0000000
PO2_FT2_IT4-PO1_FT1_IT2   92437.2368  -73066.577 257941.05 0.8963180
PO2_FT3_IT1-PO1_FT1_IT2  -12807.6449 -178311.459 152696.17 1.0000000
PO2_FT3_IT2-PO1_FT1_IT2   -3894.6349 -169398.449 161609.18 1.0000000
PO2_FT3_IT3-PO1_FT1_IT2   30293.9291 -135209.885 195797.74 1.0000000
PO2_FT3_IT4-PO1_FT1_IT2   84130.0129  -81373.801 249633.83 0.9558856
PO1_FT1_IT4-PO1_FT1_IT3  -13717.3057 -179221.120 151786.51 1.0000000
PO1_FT2_IT1-PO1_FT1_IT3  -67944.2791 -233448.093  97559.53 0.9962880
PO1_FT2_IT2-PO1_FT1_IT3   -3762.0886 -169265.902 161741.73 1.0000000
PO1_FT2_IT3-PO1_FT1_IT3  -96379.9903 -261883.804  69123.82 0.8557020
PO1_FT2_IT4-PO1_FT1_IT3    2823.3547 -162680.459 168327.17 1.0000000
PO1_FT3_IT1-PO1_FT1_IT3  -82571.8252 -248075.639  82931.99 0.9634251
PO1_FT3_IT2-PO1_FT1_IT3  -30163.6311 -195667.445 135340.18 1.0000000
PO1_FT3_IT3-PO1_FT1_IT3  -48963.0947 -214466.909 116540.72 0.9999755
PO1_FT3_IT4-PO1_FT1_IT3  -63960.7093 -229464.523 101543.10 0.9983721
PO2_FT1_IT1-PO1_FT1_IT3  -31569.8317 -197073.646 133933.98 1.0000000
PO2_FT1_IT2-PO1_FT1_IT3  -84384.9481 -249888.762  81118.87 0.9545518
PO2_FT1_IT3-PO1_FT1_IT3  -95121.7848 -260625.599  70382.03 0.8695330
PO2_FT1_IT4-PO1_FT1_IT3 -138538.7688 -304042.583  26965.05 0.2320326
PO2_FT2_IT1-PO1_FT1_IT3  -75026.1358 -240529.950  90477.68 0.9872055
PO2_FT2_IT2-PO1_FT1_IT3  -61256.0223 -226759.836 104247.79 0.9991244
PO2_FT2_IT3-PO1_FT1_IT3  -69847.4623 -235351.276  95656.35 0.9946818
PO2_FT2_IT4-PO1_FT1_IT3   22452.5143 -143051.300 187956.33 1.0000000
PO2_FT3_IT1-PO1_FT1_IT3  -82792.3673 -248296.181  82711.45 0.9624205
PO2_FT3_IT2-PO1_FT1_IT3  -73879.3573 -239383.171  91624.46 0.9893393
PO2_FT3_IT3-PO1_FT1_IT3  -39690.7933 -205194.607 125813.02 0.9999995
PO2_FT3_IT4-PO1_FT1_IT3   14145.2904 -151358.523 179649.10 1.0000000
PO1_FT2_IT1-PO1_FT1_IT4  -54226.9734 -219730.787 111276.84 0.9998659
PO1_FT2_IT2-PO1_FT1_IT4    9955.2171 -155548.597 175459.03 1.0000000
PO1_FT2_IT3-PO1_FT1_IT4  -82662.6847 -248166.499  82841.13 0.9630136
PO1_FT2_IT4-PO1_FT1_IT4   16540.6603 -148963.154 182044.47 1.0000000
PO1_FT3_IT1-PO1_FT1_IT4  -68854.5195 -234358.333  96649.29 0.9955798
PO1_FT3_IT2-PO1_FT1_IT4  -16446.3254 -181950.139 149057.49 1.0000000
PO1_FT3_IT3-PO1_FT1_IT4  -35245.7890 -200749.603 130258.02 0.9999999
PO1_FT3_IT4-PO1_FT1_IT4  -50243.4037 -215747.218 115260.41 0.9999620
PO2_FT1_IT1-PO1_FT1_IT4  -17852.5260 -183356.340 147651.29 1.0000000
PO2_FT1_IT2-PO1_FT1_IT4  -70667.6424 -236171.456  94836.17 0.9938299
PO2_FT1_IT3-PO1_FT1_IT4  -81404.4792 -246908.293  84099.33 0.9684134
PO2_FT1_IT4-PO1_FT1_IT4 -124821.4632 -290325.277  40682.35 0.4180042
PO2_FT2_IT1-PO1_FT1_IT4  -61308.8302 -226812.644 104194.98 0.9991133
PO2_FT2_IT2-PO1_FT1_IT4  -47538.7167 -213042.531 117965.10 0.9999853
PO2_FT2_IT3-PO1_FT1_IT4  -56130.1567 -221633.971 109373.66 0.9997677
PO2_FT2_IT4-PO1_FT1_IT4   36169.8200 -129333.994 201673.63 0.9999999
PO2_FT3_IT1-PO1_FT1_IT4  -69075.0617 -234578.876  96428.75 0.9953922
PO2_FT3_IT2-PO1_FT1_IT4  -60162.0517 -225665.866 105341.76 0.9993288
PO2_FT3_IT3-PO1_FT1_IT4  -25973.4877 -191477.302 139530.33 1.0000000
PO2_FT3_IT4-PO1_FT1_IT4   27862.5961 -137641.218 193366.41 1.0000000
PO1_FT2_IT2-PO1_FT2_IT1   64182.1905 -101321.623 229686.00 0.9982912
PO1_FT2_IT3-PO1_FT2_IT1  -28435.7112 -193939.525 137068.10 1.0000000
PO1_FT2_IT4-PO1_FT2_IT1   70767.6338  -94736.180 236271.45 0.9937188
PO1_FT3_IT1-PO1_FT2_IT1  -14627.5461 -180131.360 150876.27 1.0000000
PO1_FT3_IT2-PO1_FT2_IT1   37780.6480 -127723.166 203284.46 0.9999998
PO1_FT3_IT3-PO1_FT2_IT1   18981.1844 -146522.629 184485.00 1.0000000
PO1_FT3_IT4-PO1_FT2_IT1    3983.5697 -161520.244 169487.38 1.0000000
PO2_FT1_IT1-PO1_FT2_IT1   36374.4474 -129129.366 201878.26 0.9999999
PO2_FT1_IT2-PO1_FT2_IT1  -16440.6690 -181944.483 149063.14 1.0000000
PO2_FT1_IT3-PO1_FT2_IT1  -27177.5057 -192681.320 138326.31 1.0000000
PO2_FT1_IT4-PO1_FT2_IT1  -70594.4898 -236098.304  94909.32 0.9939102
PO2_FT2_IT1-PO1_FT2_IT1   -7081.8567 -172585.671 158421.96 1.0000000
PO2_FT2_IT2-PO1_FT2_IT1    6688.2568 -158815.557 172192.07 1.0000000
PO2_FT2_IT3-PO1_FT2_IT1   -1903.1833 -167406.997 163600.63 1.0000000
PO2_FT2_IT4-PO1_FT2_IT1   90396.7934  -75107.020 255900.61 0.9141666
PO2_FT3_IT1-PO1_FT2_IT1  -14848.0883 -180351.902 150655.73 1.0000000
PO2_FT3_IT2-PO1_FT2_IT1   -5935.0783 -171438.892 159568.74 1.0000000
PO2_FT3_IT3-PO1_FT2_IT1   28253.4857 -137250.328 193757.30 1.0000000
PO2_FT3_IT4-PO1_FT2_IT1   82089.5695  -83414.244 247593.38 0.9655522
PO1_FT2_IT3-PO1_FT2_IT2  -92617.9017 -258121.716  72885.91 0.8946331
PO1_FT2_IT4-PO1_FT2_IT2    6585.4433 -158918.371 172089.26 1.0000000
PO1_FT3_IT1-PO1_FT2_IT2  -78809.7366 -244313.551  86694.08 0.9776514
PO1_FT3_IT2-PO1_FT2_IT2  -26401.5425 -191905.356 139102.27 1.0000000
PO1_FT3_IT3-PO1_FT2_IT2  -45201.0061 -210704.820 120302.81 0.9999940
PO1_FT3_IT4-PO1_FT2_IT2  -60198.6207 -225702.435 105305.19 0.9993227
PO2_FT1_IT1-PO1_FT2_IT2  -27807.7431 -193311.557 137696.07 1.0000000
PO2_FT1_IT2-PO1_FT2_IT2  -80622.8595 -246126.673  84880.95 0.9714550
PO2_FT1_IT3-PO1_FT2_IT2  -91359.6962 -256863.510  74144.12 0.9060136
PO2_FT1_IT4-PO1_FT2_IT2 -134776.6802 -300280.494  30727.13 0.2766616
PO2_FT2_IT1-PO1_FT2_IT2  -71264.0472 -236767.861  94239.77 0.9931421
PO2_FT2_IT2-PO1_FT2_IT2  -57493.9337 -222997.748 108009.88 0.9996624
PO2_FT2_IT3-PO1_FT2_IT2  -66085.3737 -231589.188  99418.44 0.9974414
PO2_FT2_IT4-PO1_FT2_IT2   26214.6029 -139289.211 191718.42 1.0000000
PO2_FT3_IT1-PO1_FT2_IT2  -79030.2787 -244534.093  86473.54 0.9769589
PO2_FT3_IT2-PO1_FT2_IT2  -70117.2687 -235621.083  95386.55 0.9944131
PO2_FT3_IT3-PO1_FT2_IT2  -35928.7047 -201432.519 129575.11 0.9999999
PO2_FT3_IT4-PO1_FT2_IT2   17907.3790 -147596.435 183411.19 1.0000000
PO1_FT2_IT4-PO1_FT2_IT3   99203.3450  -66300.469 264707.16 0.8218098
PO1_FT3_IT1-PO1_FT2_IT3   13808.1651 -151695.649 179311.98 1.0000000
PO1_FT3_IT2-PO1_FT2_IT3   66216.3592  -99287.455 231720.17 0.9973716
PO1_FT3_IT3-PO1_FT2_IT3   47416.8957 -118086.918 212920.71 0.9999860
PO1_FT3_IT4-PO1_FT2_IT3   32419.2810 -133084.533 197923.09 1.0000000
PO2_FT1_IT1-PO1_FT2_IT3   64810.1587 -100693.655 230313.97 0.9980426
PO2_FT1_IT2-PO1_FT2_IT3   11995.0422 -153508.772 177498.86 1.0000000
PO2_FT1_IT3-PO1_FT2_IT3    1258.2055 -164245.608 166762.02 1.0000000
PO2_FT1_IT4-PO1_FT2_IT3  -42158.7785 -207662.592 123345.04 0.9999983
PO2_FT2_IT1-PO1_FT2_IT3   21353.8545 -144149.959 186857.67 1.0000000
PO2_FT2_IT2-PO1_FT2_IT3   35123.9680 -130379.846 200627.78 0.9999999
PO2_FT2_IT3-PO1_FT2_IT3   26532.5280 -138971.286 192036.34 1.0000000
PO2_FT2_IT4-PO1_FT2_IT3  118832.5047  -46671.309 284336.32 0.5151794
PO2_FT3_IT1-PO1_FT2_IT3   13587.6230 -151916.191 179091.44 1.0000000
PO2_FT3_IT2-PO1_FT2_IT3   22500.6330 -143003.181 188004.45 1.0000000
PO2_FT3_IT3-PO1_FT2_IT3   56689.1970 -108814.617 222193.01 0.9997288
PO2_FT3_IT4-PO1_FT2_IT3  110525.2807  -54978.533 276029.09 0.6539672
PO1_FT3_IT1-PO1_FT2_IT4  -85395.1799 -250898.994  80108.63 0.9489787
PO1_FT3_IT2-PO1_FT2_IT4  -32986.9858 -198490.800 132516.83 1.0000000
PO1_FT3_IT3-PO1_FT2_IT4  -51786.4493 -217290.263 113717.36 0.9999369
PO1_FT3_IT4-PO1_FT2_IT4  -66784.0640 -232287.878  98719.75 0.9970499
PO2_FT1_IT1-PO1_FT2_IT4  -34393.1863 -199897.000 131110.63 1.0000000
PO2_FT1_IT2-PO1_FT2_IT4  -87208.3028 -252712.117  78295.51 0.9377824
PO2_FT1_IT3-PO1_FT2_IT4  -97945.1395 -263448.953  67558.67 0.8373905
PO2_FT1_IT4-PO1_FT2_IT4 -141362.1235 -306865.937  24141.69 0.2019631
PO2_FT2_IT1-PO1_FT2_IT4  -77849.4905 -243353.304  87654.32 0.9804808
PO2_FT2_IT2-PO1_FT2_IT4  -64079.3770 -229583.191 101424.44 0.9983292
PO2_FT2_IT3-PO1_FT2_IT4  -72670.8170 -238174.631  92833.00 0.9912668
PO2_FT2_IT4-PO1_FT2_IT4   19629.1597 -145874.654 185132.97 1.0000000
PO2_FT3_IT1-PO1_FT2_IT4  -85615.7220 -251119.536  79888.09 0.9476998
PO2_FT3_IT2-PO1_FT2_IT4  -76702.7120 -242206.526  88801.10 0.9834843
PO2_FT3_IT3-PO1_FT2_IT4  -42514.1480 -208017.962 122989.67 0.9999980
PO2_FT3_IT4-PO1_FT2_IT4   11321.9357 -154181.878 176825.75 1.0000000
PO1_FT3_IT2-PO1_FT3_IT1   52408.1941 -113095.620 217912.01 0.9999231
PO1_FT3_IT3-PO1_FT3_IT1   33608.7305 -131895.083 199112.54 1.0000000
PO1_FT3_IT4-PO1_FT3_IT1   18611.1159 -146892.698 184114.93 1.0000000
PO2_FT1_IT1-PO1_FT3_IT1   51001.9935 -114501.820 216505.81 0.9999511
PO2_FT1_IT2-PO1_FT3_IT1   -1813.1229 -167316.937 163690.69 1.0000000
PO2_FT1_IT3-PO1_FT3_IT1  -12549.9596 -178053.774 152953.85 1.0000000
PO2_FT1_IT4-PO1_FT3_IT1  -55966.9436 -221470.758 109536.87 0.9997782
PO2_FT2_IT1-PO1_FT3_IT1    7545.6894 -157958.125 173049.50 1.0000000
PO2_FT2_IT2-PO1_FT3_IT1   21315.8029 -144188.011 186819.62 1.0000000
PO2_FT2_IT3-PO1_FT3_IT1   12724.3629 -152779.451 178228.18 1.0000000
PO2_FT2_IT4-PO1_FT3_IT1  105024.3395  -60479.474 270528.15 0.7408045
PO2_FT3_IT1-PO1_FT3_IT1    -220.5421 -165724.356 165283.27 1.0000000
PO2_FT3_IT2-PO1_FT3_IT1    8692.4679 -156811.346 174196.28 1.0000000
PO2_FT3_IT3-PO1_FT3_IT1   42881.0319 -122622.782 208384.85 0.9999977
PO2_FT3_IT4-PO1_FT3_IT1   96717.1156  -68786.698 262220.93 0.8518603
PO1_FT3_IT3-PO1_FT3_IT2  -18799.4636 -184303.277 146704.35 1.0000000
PO1_FT3_IT4-PO1_FT3_IT2  -33797.0782 -199300.892 131706.74 1.0000000
PO2_FT1_IT1-PO1_FT3_IT2   -1406.2006 -166910.014 164097.61 1.0000000
PO2_FT1_IT2-PO1_FT3_IT2  -54221.3170 -219725.131 111282.50 0.9998661
PO2_FT1_IT3-PO1_FT3_IT2  -64958.1537 -230461.968 100545.66 0.9979797
PO2_FT1_IT4-PO1_FT3_IT2 -108375.1378 -273878.952  57128.68 0.6887866
PO2_FT2_IT1-PO1_FT3_IT2  -44862.5047 -210366.319 120641.31 0.9999948
PO2_FT2_IT2-PO1_FT3_IT2  -31092.3912 -196596.205 134411.42 1.0000000
PO2_FT2_IT3-PO1_FT3_IT2  -39683.8313 -205187.645 125819.98 0.9999995
PO2_FT2_IT4-PO1_FT3_IT2   52616.1454 -112887.668 218119.96 0.9999179
PO2_FT3_IT1-PO1_FT3_IT2  -52628.7363 -218132.550 112875.08 0.9999176
PO2_FT3_IT2-PO1_FT3_IT2  -43715.7263 -209219.540 121788.09 0.9999967
PO2_FT3_IT3-PO1_FT3_IT2   -9527.1622 -175030.976 155976.65 1.0000000
PO2_FT3_IT4-PO1_FT3_IT2   44308.9215 -121194.892 209812.74 0.9999958
PO1_FT3_IT4-PO1_FT3_IT3  -14997.6147 -180501.429 150506.20 1.0000000
PO2_FT1_IT1-PO1_FT3_IT3   17393.2630 -148110.551 182897.08 1.0000000
PO2_FT1_IT2-PO1_FT3_IT3  -35421.8534 -200925.667 130081.96 0.9999999
PO2_FT1_IT3-PO1_FT3_IT3  -46158.6902 -211662.504 119345.12 0.9999913
PO2_FT1_IT4-PO1_FT3_IT3  -89575.6742 -255079.488  75928.14 0.9207409
PO2_FT2_IT1-PO1_FT3_IT3  -26063.0412 -191566.855 139440.77 1.0000000
PO2_FT2_IT2-PO1_FT3_IT3  -12292.9277 -177796.742 153210.89 1.0000000
PO2_FT2_IT3-PO1_FT3_IT3  -20884.3677 -186388.182 144619.45 1.0000000
PO2_FT2_IT4-PO1_FT3_IT3   71415.6090  -94088.205 236919.42 0.9929575
PO2_FT3_IT1-PO1_FT3_IT3  -33829.2727 -199333.087 131674.54 1.0000000
PO2_FT3_IT2-PO1_FT3_IT3  -24916.2627 -190420.077 140587.55 1.0000000
PO2_FT3_IT3-PO1_FT3_IT3    9272.3013 -156231.513 174776.12 1.0000000
PO2_FT3_IT4-PO1_FT3_IT3   63108.3851 -102395.429 228612.20 0.9986536
PO2_FT1_IT1-PO1_FT3_IT4   32390.8777 -133112.936 197894.69 1.0000000
PO2_FT1_IT2-PO1_FT3_IT4  -20424.2388 -185928.053 145079.58 1.0000000
PO2_FT1_IT3-PO1_FT3_IT4  -31161.0755 -196664.889 134342.74 1.0000000
PO2_FT1_IT4-PO1_FT3_IT4  -74578.0595 -240081.873  90925.75 0.9880766
PO2_FT2_IT1-PO1_FT3_IT4  -11065.4265 -176569.240 154438.39 1.0000000
PO2_FT2_IT2-PO1_FT3_IT4    2704.6870 -162799.127 168208.50 1.0000000
PO2_FT2_IT3-PO1_FT3_IT4   -5886.7530 -171390.567 159617.06 1.0000000
PO2_FT2_IT4-PO1_FT3_IT4   86413.2237  -79090.590 251917.04 0.9428850
PO2_FT3_IT1-PO1_FT3_IT4  -18831.6580 -184335.472 146672.16 1.0000000
PO2_FT3_IT2-PO1_FT3_IT4   -9918.6480 -175422.462 155585.17 1.0000000
PO2_FT3_IT3-PO1_FT3_IT4   24269.9160 -141233.898 189773.73 1.0000000
PO2_FT3_IT4-PO1_FT3_IT4   78105.9997  -87397.814 243609.81 0.9797540
PO2_FT1_IT2-PO2_FT1_IT1  -52815.1164 -218318.930 112688.70 0.9999127
PO2_FT1_IT3-PO2_FT1_IT1  -63551.9532 -229055.767 101951.86 0.9985129
PO2_FT1_IT4-PO2_FT1_IT1 -106968.9372 -272472.751  58534.88 0.7109991
PO2_FT2_IT1-PO2_FT1_IT1  -43456.3042 -208960.118 122047.51 0.9999971
PO2_FT2_IT2-PO2_FT1_IT1  -29686.1907 -195190.005 135817.62 1.0000000
PO2_FT2_IT3-PO2_FT1_IT1  -38277.6307 -203781.445 127226.18 0.9999997
PO2_FT2_IT4-PO2_FT1_IT1   54022.3460 -111481.468 219526.16 0.9998738
PO2_FT3_IT1-PO2_FT1_IT1  -51222.5357 -216726.350 114281.28 0.9999474
PO2_FT3_IT2-PO2_FT1_IT1  -42309.5257 -207813.340 123194.29 0.9999982
PO2_FT3_IT3-PO2_FT1_IT1   -8120.9617 -173624.776 157382.85 1.0000000
PO2_FT3_IT4-PO2_FT1_IT1   45715.1221 -119788.692 211218.94 0.9999926
PO2_FT1_IT3-PO2_FT1_IT2  -10736.8367 -176240.651 154766.98 1.0000000
PO2_FT1_IT4-PO2_FT1_IT2  -54153.8207 -219657.635 111349.99 0.9998688
PO2_FT2_IT1-PO2_FT1_IT2    9358.8123 -156145.002 174862.63 1.0000000
PO2_FT2_IT2-PO2_FT1_IT2   23128.9258 -142374.888 188632.74 1.0000000
PO2_FT2_IT3-PO2_FT1_IT2   14537.4858 -150966.328 180041.30 1.0000000
PO2_FT2_IT4-PO2_FT1_IT2  106837.4624  -58666.351 272341.28 0.7130494
PO2_FT3_IT1-PO2_FT1_IT2    1592.5807 -163911.233 167096.39 1.0000000
PO2_FT3_IT2-PO2_FT1_IT2   10505.5908 -154998.223 176009.40 1.0000000
PO2_FT3_IT3-PO2_FT1_IT2   44694.1548 -120809.659 210197.97 0.9999951
PO2_FT3_IT4-PO2_FT1_IT2   98530.2385  -66973.575 264034.05 0.8302385
PO2_FT1_IT4-PO2_FT1_IT3  -43416.9840 -208920.798 122086.83 0.9999971
PO2_FT2_IT1-PO2_FT1_IT3   20095.6490 -145408.165 185599.46 1.0000000
PO2_FT2_IT2-PO2_FT1_IT3   33865.7625 -131638.051 199369.58 1.0000000
PO2_FT2_IT3-PO2_FT1_IT3   25274.3225 -140229.491 190778.14 1.0000000
PO2_FT2_IT4-PO2_FT1_IT3  117574.2992  -47929.515 283078.11 0.5362075
PO2_FT3_IT1-PO2_FT1_IT3   12329.4175 -153174.396 177833.23 1.0000000
PO2_FT3_IT2-PO2_FT1_IT3   21242.4275 -144261.386 186746.24 1.0000000
PO2_FT3_IT3-PO2_FT1_IT3   55430.9915 -110072.822 220934.81 0.9998095
PO2_FT3_IT4-PO2_FT1_IT3  109267.0752  -56236.739 274770.89 0.6744547
PO2_FT2_IT1-PO2_FT1_IT4   63512.6330 -101991.181 229016.45 0.9985259
PO2_FT2_IT2-PO2_FT1_IT4   77282.7465  -88221.067 242786.56 0.9820144
PO2_FT2_IT3-PO2_FT1_IT4   68691.3065  -96812.507 234195.12 0.9957145
PO2_FT2_IT4-PO2_FT1_IT4  160991.2832   -4512.531 326495.10 0.0666053
PO2_FT3_IT1-PO2_FT1_IT4   55746.4015 -109757.412 221250.22 0.9997915
PO2_FT3_IT2-PO2_FT1_IT4   64659.4115 -100844.402 230163.23 0.9981049
PO2_FT3_IT3-PO2_FT1_IT4   98847.9755  -66655.838 264351.79 0.8262863
PO2_FT3_IT4-PO2_FT1_IT4  152684.0593  -12819.755 318187.87 0.1096428
PO2_FT2_IT2-PO2_FT2_IT1   13770.1135 -151733.700 179273.93 1.0000000
PO2_FT2_IT3-PO2_FT2_IT1    5178.6735 -160325.140 170682.49 1.0000000
PO2_FT2_IT4-PO2_FT2_IT1   97478.6502  -68025.164 262982.46 0.8429743
PO2_FT3_IT1-PO2_FT2_IT1   -7766.2315 -173270.045 157737.58 1.0000000
PO2_FT3_IT2-PO2_FT2_IT1    1146.7785 -164357.035 166650.59 1.0000000
PO2_FT3_IT3-PO2_FT2_IT1   35335.3425 -130168.471 200839.16 0.9999999
PO2_FT3_IT4-PO2_FT2_IT1   89171.4262  -76332.388 254675.24 0.9238506
PO2_FT2_IT3-PO2_FT2_IT2   -8591.4400 -174095.254 156912.37 1.0000000
PO2_FT2_IT4-PO2_FT2_IT2   83708.5367  -81795.277 249212.35 0.9580279
PO2_FT3_IT1-PO2_FT2_IT2  -21536.3450 -187040.159 143967.47 1.0000000
PO2_FT3_IT2-PO2_FT2_IT2  -12623.3350 -178127.149 152880.48 1.0000000
PO2_FT3_IT3-PO2_FT2_IT2   21565.2290 -143938.585 187069.04 1.0000000
PO2_FT3_IT4-PO2_FT2_IT2   75401.3127  -90102.501 240905.13 0.9864375
PO2_FT2_IT4-PO2_FT2_IT3   92299.9767  -73203.837 257803.79 0.8975867
PO2_FT3_IT1-PO2_FT2_IT3  -12944.9050 -178448.719 152558.91 1.0000000
PO2_FT3_IT2-PO2_FT2_IT3   -4031.8950 -169535.709 161471.92 1.0000000
PO2_FT3_IT3-PO2_FT2_IT3   30156.6690 -135347.145 195660.48 1.0000000
PO2_FT3_IT4-PO2_FT2_IT3   83992.7528  -81511.061 249496.57 0.9565918
PO2_FT3_IT1-PO2_FT2_IT4 -105244.8817 -270748.696  60258.93 0.7374832
PO2_FT3_IT2-PO2_FT2_IT4  -96331.8717 -261835.686  69171.94 0.8562457
PO2_FT3_IT3-PO2_FT2_IT4  -62143.3077 -227647.122 103360.51 0.9989207
PO2_FT3_IT4-PO2_FT2_IT4   -8307.2239 -173811.038 157196.59 1.0000000
PO2_FT3_IT2-PO2_FT3_IT1    8913.0100 -156590.804 174416.82 1.0000000
PO2_FT3_IT3-PO2_FT3_IT1   43101.5740 -122402.240 208605.39 0.9999975
PO2_FT3_IT4-PO2_FT3_IT1   96937.6578  -68566.156 262441.47 0.8493164
PO2_FT3_IT3-PO2_FT3_IT2   34188.5640 -131315.250 199692.38 1.0000000
PO2_FT3_IT4-PO2_FT3_IT2   88024.6478  -77479.166 253528.46 0.9322223
PO2_FT3_IT4-PO2_FT3_IT3   53836.0837 -111667.730 219339.90 0.9998807
