# Supplementary material for: The adaptability of Ulmus pumila and the sensitivity of Populus sibirica to semi-arid steppe is reflected in the stem and root vascular cambium and anatomical wood traits
Source: Front Plant Sci. 2024 Jun 12;15:1393245. doi: 10.3389/fpls.2024.1393245 (PMC11202817; doi:10.3389/fpls.2024.1393245)
Supplement: Supplementary file 1 [file DataSheet_1.zip › Ulmus_results_summary_LWIm.txt]

Linear mixed model fit by REML. t-tests use Satterthwaite's method ['lmerModLmerTest']
Formula: LWIm ~ dep.var + (1 | rep)
   Data: x1

REML criterion at convergence: 4193.6

Scaled residuals: 
    Min      1Q  Median      3Q     Max 
-3.6902 -0.4420 -0.0039  0.4192  3.6822 

Random effects:
 Groups   Name        Variance Std.Dev.
 rep      (Intercept)      0     0.0   
 Residual             369884   608.2   
Number of obs: 288, groups:  rep, 3

Fixed effects:
                   Estimate Std. Error     df t value Pr(>|t|)    
(Intercept)          1526.2      175.6  264.0   8.693 3.80e-16 ***
dep.varPO1_FT1_IT2   -279.3      248.3  264.0  -1.125 0.261649    
dep.varPO1_FT1_IT3   1028.2      248.3  264.0   4.141 4.65e-05 ***
dep.varPO1_FT1_IT4   2174.4      248.3  264.0   8.758 2.44e-16 ***
dep.varPO1_FT2_IT1   -358.2      248.3  264.0  -1.443 0.150276    
dep.varPO1_FT2_IT2    905.3      248.3  264.0   3.646 0.000321 ***
dep.varPO1_FT2_IT3    461.1      248.3  264.0   1.857 0.064417 .  
dep.varPO1_FT2_IT4    244.1      248.3  264.0   0.983 0.326427    
dep.varPO1_FT3_IT1    863.4      248.3  264.0   3.477 0.000592 ***
dep.varPO1_FT3_IT2   -366.0      248.3  264.0  -1.474 0.141620    
dep.varPO1_FT3_IT3    124.4      248.3  264.0   0.501 0.616778    
dep.varPO1_FT3_IT4    584.5      248.3  264.0   2.354 0.019303 *  
dep.varPO2_FT1_IT1   -261.5      248.3  264.0  -1.053 0.293256    
dep.varPO2_FT1_IT2   -867.3      248.3  264.0  -3.493 0.000560 ***
dep.varPO2_FT1_IT3   -629.1      248.3  264.0  -2.534 0.011866 *  
dep.varPO2_FT1_IT4   -570.2      248.3  264.0  -2.297 0.022421 *  
dep.varPO2_FT2_IT1   -488.1      248.3  264.0  -1.966 0.050377 .  
dep.varPO2_FT2_IT2   -872.7      248.3  264.0  -3.515 0.000517 ***
dep.varPO2_FT2_IT3   -889.0      248.3  264.0  -3.580 0.000408 ***
dep.varPO2_FT2_IT4   -557.8      248.3  264.0  -2.246 0.025502 *  
dep.varPO2_FT3_IT1   -416.8      248.3  264.0  -1.679 0.094368 .  
dep.varPO2_FT3_IT2   -994.2      248.3  264.0  -4.004 8.09e-05 ***
dep.varPO2_FT3_IT3   -690.3      248.3  264.0  -2.780 0.005823 ** 
dep.varPO2_FT3_IT4    -34.1      248.3  264.0  -0.137 0.890875    
---
Signif. codes:  0 ‘***’ 0.001 ‘**’ 0.01 ‘*’ 0.05 ‘.’ 0.1 ‘ ’ 1
optimizer (nloptwrap) convergence code: 0 (OK)
boundary (singular) fit: see help('isSingular')

0.60330643068538
0.60330643068538
Least Squares Means table:

                                           Estimate  Std. Error  df t value       lower       upper  Pr(>|t|)    
dep.varPO1_FT1_IT1 - dep.varPO1_FT1_IT2   279.30256   248.28884 262  1.1249  -209.59300   768.19811 0.2616567    
dep.varPO1_FT1_IT1 - dep.varPO1_FT1_IT3 -1028.25067   248.28884 262 -4.1413 -1517.14622  -539.35511 4.661e-05 ***
dep.varPO1_FT1_IT1 - dep.varPO1_FT1_IT4 -2174.44550   248.28884 262 -8.7577 -2663.34106 -1685.54994 2.521e-16 ***
dep.varPO1_FT1_IT1 - dep.varPO1_FT2_IT1   358.21856   248.28884 262  1.4427  -130.67700   847.11411 0.1502855    
dep.varPO1_FT1_IT1 - dep.varPO1_FT2_IT2  -905.27400   248.28884 262 -3.6461 -1394.16956  -416.37844 0.0003212 ***
dep.varPO1_FT1_IT1 - dep.varPO1_FT2_IT3  -461.08683   248.28884 262 -1.8571  -949.98239    27.80872 0.0644251 .  
dep.varPO1_FT1_IT1 - dep.varPO1_FT2_IT4  -244.10875   248.28884 262 -0.9832  -733.00431   244.78681 0.3264336    
dep.varPO1_FT1_IT1 - dep.varPO1_FT3_IT1  -863.41992   248.28884 262 -3.4775 -1352.31547  -374.52436 0.0005924 ***
dep.varPO1_FT1_IT1 - dep.varPO1_FT3_IT2   366.02708   248.28884 262  1.4742  -122.86847   854.92264 0.1416286    
dep.varPO1_FT1_IT1 - dep.varPO1_FT3_IT3  -124.39644   248.28884 262 -0.5010  -613.29200   364.49911 0.6167812    
dep.varPO1_FT1_IT1 - dep.varPO1_FT3_IT4  -584.48422   248.28884 262 -2.3540 -1073.37978   -95.58867 0.0193089 *  
dep.varPO1_FT1_IT1 - dep.varPO2_FT1_IT1   261.47383   248.28884 262  1.0531  -227.42172   750.36939 0.2932638    
dep.varPO1_FT1_IT1 - dep.varPO2_FT1_IT2   867.25850   248.28884 262  3.4929   378.36294  1356.15406 0.0005606 ***
dep.varPO1_FT1_IT1 - dep.varPO2_FT1_IT3   629.08758   248.28884 262  2.5337   140.19203  1117.98314 0.0118703 *  
dep.varPO1_FT1_IT1 - dep.varPO2_FT1_IT4   570.23692   248.28884 262  2.2967    81.34136  1059.13247 0.0224270 *  
dep.varPO1_FT1_IT1 - dep.varPO2_FT2_IT1   488.07025   248.28884 262  1.9657    -0.82531   976.96581 0.0503852 .  
dep.varPO1_FT1_IT1 - dep.varPO2_FT2_IT2   872.72333   248.28884 262  3.5150   383.82778  1361.61889 0.0005181 ***
dep.varPO1_FT1_IT1 - dep.varPO2_FT2_IT3   888.95683   248.28884 262  3.5803   400.06128  1377.85239 0.0004089 ***
dep.varPO1_FT1_IT1 - dep.varPO2_FT2_IT4   557.76900   248.28884 262  2.2465    68.87344  1046.66456 0.0255083 *  
dep.varPO1_FT1_IT1 - dep.varPO2_FT3_IT1   416.83467   248.28884 262  1.6788   -72.06089   905.73022 0.0943774 .  
dep.varPO1_FT1_IT1 - dep.varPO2_FT3_IT2   994.20225   248.28884 262  4.0042   505.30669  1483.09781 8.109e-05 ***
dep.varPO1_FT1_IT1 - dep.varPO2_FT3_IT3   690.30000   248.28884 262  2.7802   201.40444  1179.19556 0.0058260 ** 
dep.varPO1_FT1_IT1 - dep.varPO2_FT3_IT4    34.09725   248.28884 262  0.1373  -454.79831   522.99281 0.8908763    
dep.varPO1_FT1_IT2 - dep.varPO1_FT1_IT3 -1307.55322   248.28884 262 -5.2663 -1796.44878  -818.65767 2.905e-07 ***
dep.varPO1_FT1_IT2 - dep.varPO1_FT1_IT4 -2453.74806   248.28884 262 -9.8826 -2942.64361 -1964.85250 < 2.2e-16 ***
dep.varPO1_FT1_IT2 - dep.varPO1_FT2_IT1    78.91600   248.28884 262  0.3178  -409.97956   567.81156 0.7508599    
dep.varPO1_FT1_IT2 - dep.varPO1_FT2_IT2 -1184.57656   248.28884 262 -4.7710 -1673.47211  -695.68100 3.049e-06 ***
dep.varPO1_FT1_IT2 - dep.varPO1_FT2_IT3  -740.38939   248.28884 262 -2.9820 -1229.28494  -251.49383 0.0031337 ** 
dep.varPO1_FT1_IT2 - dep.varPO1_FT2_IT4  -523.41131   248.28884 262 -2.1081 -1012.30686   -34.51575 0.0359744 *  
dep.varPO1_FT1_IT2 - dep.varPO1_FT3_IT1 -1142.72247   248.28884 262 -4.6024 -1631.61803  -653.82692 6.515e-06 ***
dep.varPO1_FT1_IT2 - dep.varPO1_FT3_IT2    86.72453   248.28884 262  0.3493  -402.17103   575.62008 0.7271530    
dep.varPO1_FT1_IT2 - dep.varPO1_FT3_IT3  -403.69900   248.28884 262 -1.6259  -892.59456    85.19656 0.1051678    
dep.varPO1_FT1_IT2 - dep.varPO1_FT3_IT4  -863.78678   248.28884 262 -3.4790 -1352.68233  -374.89122 0.0005893 ***
dep.varPO1_FT1_IT2 - dep.varPO2_FT1_IT1   -17.82872   248.28884 262 -0.0718  -506.72428   471.06683 0.9428108    
dep.varPO1_FT1_IT2 - dep.varPO2_FT1_IT2   587.95594   248.28884 262  2.3680    99.06039  1076.85150 0.0186094 *  
dep.varPO1_FT1_IT2 - dep.varPO2_FT1_IT3   349.78503   248.28884 262  1.4088  -139.11053   838.68058 0.1600851    
dep.varPO1_FT1_IT2 - dep.varPO2_FT1_IT4   290.93436   248.28884 262  1.1718  -197.96119   779.82992 0.2423588    
dep.varPO1_FT1_IT2 - dep.varPO2_FT2_IT1   208.76769   248.28884 262  0.8408  -280.12786   697.66325 0.4012122    
dep.varPO1_FT1_IT2 - dep.varPO2_FT2_IT2   593.42078   248.28884 262  2.3900   104.52522  1082.31633 0.0175536 *  
dep.varPO1_FT1_IT2 - dep.varPO2_FT2_IT3   609.65428   248.28884 262  2.4554   120.75872  1098.54983 0.0147220 *  
dep.varPO1_FT1_IT2 - dep.varPO2_FT2_IT4   278.46644   248.28884 262  1.1215  -210.42911   767.36200 0.2630839    
dep.varPO1_FT1_IT2 - dep.varPO2_FT3_IT1   137.53211   248.28884 262  0.5539  -351.36344   626.42767 0.5801062    
dep.varPO1_FT1_IT2 - dep.varPO2_FT3_IT2   714.89969   248.28884 262  2.8793   226.00414  1203.79525 0.0043146 ** 
dep.varPO1_FT1_IT2 - dep.varPO2_FT3_IT3   410.99744   248.28884 262  1.6553   -77.89811   899.89300 0.0990569 .  
dep.varPO1_FT1_IT2 - dep.varPO2_FT3_IT4  -245.20531   248.28884 262 -0.9876  -734.10086   243.69025 0.3242691    
dep.varPO1_FT1_IT3 - dep.varPO1_FT1_IT4 -1146.19483   248.28884 262 -4.6164 -1635.09039  -657.29928 6.122e-06 ***
dep.varPO1_FT1_IT3 - dep.varPO1_FT2_IT1  1386.46922   248.28884 262  5.5841   897.57367  1875.36478 5.869e-08 ***
dep.varPO1_FT1_IT3 - dep.varPO1_FT2_IT2   122.97667   248.28884 262  0.4953  -365.91889   611.87222 0.6208058    
dep.varPO1_FT1_IT3 - dep.varPO1_FT2_IT3   567.16383   248.28884 262  2.2843    78.26828  1056.05939 0.0231546 *  
dep.varPO1_FT1_IT3 - dep.varPO1_FT2_IT4   784.14192   248.28884 262  3.1582   295.24636  1273.03747 0.0017735 ** 
dep.varPO1_FT1_IT3 - dep.varPO1_FT3_IT1   164.83075   248.28884 262  0.6639  -324.06481   653.72631 0.5073592    
dep.varPO1_FT1_IT3 - dep.varPO1_FT3_IT2  1394.27775   248.28884 262  5.6155   905.38219  1883.17331 4.991e-08 ***
dep.varPO1_FT1_IT3 - dep.varPO1_FT3_IT3   903.85422   248.28884 262  3.6403   414.95867  1392.74978 0.0003280 ***
dep.varPO1_FT1_IT3 - dep.varPO1_FT3_IT4   443.76644   248.28884 262  1.7873   -45.12911   932.66200 0.0750450 .  
dep.varPO1_FT1_IT3 - dep.varPO2_FT1_IT1  1289.72450   248.28884 262  5.1945   800.82894  1778.62006 4.129e-07 ***
dep.varPO1_FT1_IT3 - dep.varPO2_FT1_IT2  1895.50917   248.28884 262  7.6343  1406.61361  2384.40472 4.245e-13 ***
dep.varPO1_FT1_IT3 - dep.varPO2_FT1_IT3  1657.33825   248.28884 262  6.6750  1168.44269  2146.23381 1.468e-10 ***
dep.varPO1_FT1_IT3 - dep.varPO2_FT1_IT4  1598.48758   248.28884 262  6.4380  1109.59203  2087.38314 5.744e-10 ***
dep.varPO1_FT1_IT3 - dep.varPO2_FT2_IT1  1516.32092   248.28884 262  6.1071  1027.42536  2005.21647 3.646e-09 ***
dep.varPO1_FT1_IT3 - dep.varPO2_FT2_IT2  1900.97400   248.28884 262  7.6563  1412.07844  2389.86956 3.691e-13 ***
dep.varPO1_FT1_IT3 - dep.varPO2_FT2_IT3  1917.20750   248.28884 262  7.7217  1428.31194  2406.10306 2.433e-13 ***
dep.varPO1_FT1_IT3 - dep.varPO2_FT2_IT4  1586.01967   248.28884 262  6.3878  1097.12411  2074.91522 7.637e-10 ***
dep.varPO1_FT1_IT3 - dep.varPO2_FT3_IT1  1445.08533   248.28884 262  5.8202   956.18978  1933.98089 1.712e-08 ***
dep.varPO1_FT1_IT3 - dep.varPO2_FT3_IT2  2022.45292   248.28884 262  8.1456  1533.55736  2511.34847 1.551e-14 ***
dep.varPO1_FT1_IT3 - dep.varPO2_FT3_IT3  1718.55067   248.28884 262  6.9216  1229.65511  2207.44622 3.429e-11 ***
dep.varPO1_FT1_IT3 - dep.varPO2_FT3_IT4  1062.34792   248.28884 262  4.2787   573.45236  1551.24347 2.638e-05 ***
dep.varPO1_FT1_IT4 - dep.varPO1_FT2_IT1  2532.66406   248.28884 262 10.2005  2043.76850  3021.55961 < 2.2e-16 ***
dep.varPO1_FT1_IT4 - dep.varPO1_FT2_IT2  1269.17150   248.28884 262  5.1117   780.27594  1758.06706 6.166e-07 ***
dep.varPO1_FT1_IT4 - dep.varPO1_FT2_IT3  1713.35867   248.28884 262  6.9007  1224.46311  2202.25422 3.884e-11 ***
dep.varPO1_FT1_IT4 - dep.varPO1_FT2_IT4  1930.33675   248.28884 262  7.7746  1441.44119  2419.23231 1.734e-13 ***
dep.varPO1_FT1_IT4 - dep.varPO1_FT3_IT1  1311.02558   248.28884 262  5.2802   822.13003  1799.92114 2.712e-07 ***
dep.varPO1_FT1_IT4 - dep.varPO1_FT3_IT2  2540.47258   248.28884 262 10.2319  2051.57703  3029.36814 < 2.2e-16 ***
dep.varPO1_FT1_IT4 - dep.varPO1_FT3_IT3  2050.04906   248.28884 262  8.2567  1561.15350  2538.94461 7.432e-15 ***
dep.varPO1_FT1_IT4 - dep.varPO1_FT3_IT4  1589.96128   248.28884 262  6.4037  1101.06572  2078.85683 6.980e-10 ***
dep.varPO1_FT1_IT4 - dep.varPO2_FT1_IT1  2435.91933   248.28884 262  9.8108  1947.02378  2924.81489 < 2.2e-16 ***
dep.varPO1_FT1_IT4 - dep.varPO2_FT1_IT2  3041.70400   248.28884 262 12.2507  2552.80844  3530.59956 < 2.2e-16 ***
dep.varPO1_FT1_IT4 - dep.varPO2_FT1_IT3  2803.53308   248.28884 262 11.2914  2314.63753  3292.42864 < 2.2e-16 ***
dep.varPO1_FT1_IT4 - dep.varPO2_FT1_IT4  2744.68242   248.28884 262 11.0544  2255.78686  3233.57797 < 2.2e-16 ***
dep.varPO1_FT1_IT4 - dep.varPO2_FT2_IT1  2662.51575   248.28884 262 10.7235  2173.62019  3151.41131 < 2.2e-16 ***
dep.varPO1_FT1_IT4 - dep.varPO2_FT2_IT2  3047.16883   248.28884 262 12.2727  2558.27328  3536.06439 < 2.2e-16 ***
dep.varPO1_FT1_IT4 - dep.varPO2_FT2_IT3  3063.40233   248.28884 262 12.3381  2574.50678  3552.29789 < 2.2e-16 ***
dep.varPO1_FT1_IT4 - dep.varPO2_FT2_IT4  2732.21450   248.28884 262 11.0042  2243.31894  3221.11006 < 2.2e-16 ***
dep.varPO1_FT1_IT4 - dep.varPO2_FT3_IT1  2591.28017   248.28884 262 10.4366  2102.38461  3080.17572 < 2.2e-16 ***
dep.varPO1_FT1_IT4 - dep.varPO2_FT3_IT2  3168.64775   248.28884 262 12.7619  2679.75219  3657.54331 < 2.2e-16 ***
dep.varPO1_FT1_IT4 - dep.varPO2_FT3_IT3  2864.74550   248.28884 262 11.5380  2375.84994  3353.64106 < 2.2e-16 ***
dep.varPO1_FT1_IT4 - dep.varPO2_FT3_IT4  2208.54275   248.28884 262  8.8951  1719.64719  2697.43831 < 2.2e-16 ***
dep.varPO1_FT2_IT1 - dep.varPO1_FT2_IT2 -1263.49256   248.28884 262 -5.0888 -1752.38811  -774.59700 6.882e-07 ***
dep.varPO1_FT2_IT1 - dep.varPO1_FT2_IT3  -819.30539   248.28884 262 -3.2998 -1308.20094  -330.40983 0.0011017 ** 
dep.varPO1_FT2_IT1 - dep.varPO1_FT2_IT4  -602.32731   248.28884 262 -2.4259 -1091.22286  -113.43175 0.0159456 *  
dep.varPO1_FT2_IT1 - dep.varPO1_FT3_IT1 -1221.63847   248.28884 262 -4.9202 -1710.53403  -732.74292 1.529e-06 ***
dep.varPO1_FT2_IT1 - dep.varPO1_FT3_IT2     7.80853   248.28884 262  0.0314  -481.08703   496.70408 0.9749351    
dep.varPO1_FT2_IT1 - dep.varPO1_FT3_IT3  -482.61500   248.28884 262 -1.9438  -971.51056     6.28056 0.0529945 .  
dep.varPO1_FT2_IT1 - dep.varPO1_FT3_IT4  -942.70278   248.28884 262 -3.7968 -1431.59833  -453.80722 0.0001822 ***
dep.varPO1_FT2_IT1 - dep.varPO2_FT1_IT1   -96.74472   248.28884 262 -0.3896  -585.64028   392.15083 0.6971150    
dep.varPO1_FT2_IT1 - dep.varPO2_FT1_IT2   509.03994   248.28884 262  2.0502    20.14439   997.93550 0.0413408 *  
dep.varPO1_FT2_IT1 - dep.varPO2_FT1_IT3   270.86903   248.28884 262  1.0909  -218.02653   759.76458 0.2763001    
dep.varPO1_FT2_IT1 - dep.varPO2_FT1_IT4   212.01836   248.28884 262  0.8539  -276.87719   700.91392 0.3939304    
dep.varPO1_FT2_IT1 - dep.varPO2_FT2_IT1   129.85169   248.28884 262  0.5230  -359.04386   618.74725 0.6014257    
dep.varPO1_FT2_IT1 - dep.varPO2_FT2_IT2   514.50478   248.28884 262  2.0722    25.60922  1003.40033 0.0392248 *  
dep.varPO1_FT2_IT1 - dep.varPO2_FT2_IT3   530.73828   248.28884 262  2.1376    41.84272  1019.63383 0.0334763 *  
dep.varPO1_FT2_IT1 - dep.varPO2_FT2_IT4   199.55044   248.28884 262  0.8037  -289.34511   688.44600 0.4222972    
dep.varPO1_FT2_IT1 - dep.varPO2_FT3_IT1    58.61611   248.28884 262  0.2361  -430.27944   547.51167 0.8135548    
dep.varPO1_FT2_IT1 - dep.varPO2_FT3_IT2   635.98369   248.28884 262  2.5615   147.08814  1124.87925 0.0109835 *  
dep.varPO1_FT2_IT1 - dep.varPO2_FT3_IT3   332.08144   248.28884 262  1.3375  -156.81411   820.97700 0.1822258    
dep.varPO1_FT2_IT1 - dep.varPO2_FT3_IT4  -324.12131   248.28884 262 -1.3054  -813.01686   164.77425 0.1928949    
dep.varPO1_FT2_IT2 - dep.varPO1_FT2_IT3   444.18717   248.28884 262  1.7890   -44.70839   933.08272 0.0747710 .  
dep.varPO1_FT2_IT2 - dep.varPO1_FT2_IT4   661.16525   248.28884 262  2.6629   172.26969  1150.06081 0.0082269 ** 
dep.varPO1_FT2_IT2 - dep.varPO1_FT3_IT1    41.85408   248.28884 262  0.1686  -447.04147   530.74964 0.8662648    
dep.varPO1_FT2_IT2 - dep.varPO1_FT3_IT2  1271.30108   248.28884 262  5.1203   782.40553  1760.19664 5.916e-07 ***
dep.varPO1_FT2_IT2 - dep.varPO1_FT3_IT3   780.87756   248.28884 262  3.1450   291.98200  1269.77311 0.0018521 ** 
dep.varPO1_FT2_IT2 - dep.varPO1_FT3_IT4   320.78978   248.28884 262  1.2920  -168.10578   809.68533 0.1974948    
dep.varPO1_FT2_IT2 - dep.varPO2_FT1_IT1  1166.74783   248.28884 262  4.6992   677.85228  1655.64339 4.224e-06 ***
dep.varPO1_FT2_IT2 - dep.varPO2_FT1_IT2  1772.53250   248.28884 262  7.1390  1283.63694  2261.42806 9.245e-12 ***
dep.varPO1_FT2_IT2 - dep.varPO2_FT1_IT3  1534.36158   248.28884 262  6.1797  1045.46603  2023.25714 2.444e-09 ***
dep.varPO1_FT2_IT2 - dep.varPO2_FT1_IT4  1475.51092   248.28884 262  5.9427   986.61536  1964.40647 8.901e-09 ***
dep.varPO1_FT2_IT2 - dep.varPO2_FT2_IT1  1393.34425   248.28884 262  5.6118   904.44869  1882.23981 5.089e-08 ***
dep.varPO1_FT2_IT2 - dep.varPO2_FT2_IT2  1777.99733   248.28884 262  7.1610  1289.10178  2266.89289 8.084e-12 ***
dep.varPO1_FT2_IT2 - dep.varPO2_FT2_IT3  1794.23083   248.28884 262  7.2264  1305.33528  2283.12639 5.419e-12 ***
dep.varPO1_FT2_IT2 - dep.varPO2_FT2_IT4  1463.04300   248.28884 262  5.8925   974.14744  1951.93856 1.165e-08 ***
dep.varPO1_FT2_IT2 - dep.varPO2_FT3_IT1  1322.10867   248.28884 262  5.3249   833.21311  1811.00422 2.174e-07 ***
dep.varPO1_FT2_IT2 - dep.varPO2_FT3_IT2  1899.47625   248.28884 262  7.6503  1410.58069  2388.37181 3.836e-13 ***
dep.varPO1_FT2_IT2 - dep.varPO2_FT3_IT3  1595.57400   248.28884 262  6.4263  1106.67844  2084.46956 6.140e-10 ***
dep.varPO1_FT2_IT2 - dep.varPO2_FT3_IT4   939.37125   248.28884 262  3.7834   450.47569  1428.26681 0.0001918 ***
dep.varPO1_FT2_IT3 - dep.varPO1_FT2_IT4   216.97808   248.28884 262  0.8739  -271.91747   705.87364 0.3829764    
dep.varPO1_FT2_IT3 - dep.varPO1_FT3_IT1  -402.33308   248.28884 262 -1.6204  -891.22864    86.56247 0.1063442    
dep.varPO1_FT2_IT3 - dep.varPO1_FT3_IT2   827.11392   248.28884 262  3.3313   338.21836  1316.00947 0.0009890 ***
dep.varPO1_FT2_IT3 - dep.varPO1_FT3_IT3   336.69039   248.28884 262  1.3560  -152.20517   825.58594 0.1762530    
dep.varPO1_FT2_IT3 - dep.varPO1_FT3_IT4  -123.39739   248.28884 262 -0.4970  -612.29294   365.49817 0.6196120    
dep.varPO1_FT2_IT3 - dep.varPO2_FT1_IT1   722.56067   248.28884 262  2.9102   233.66511  1211.45622 0.0039228 ** 
dep.varPO1_FT2_IT3 - dep.varPO2_FT1_IT2  1328.34533   248.28884 262  5.3500   839.44978  1817.24089 1.919e-07 ***
dep.varPO1_FT2_IT3 - dep.varPO2_FT1_IT3  1090.17442   248.28884 262  4.3908   601.27886  1579.06997 1.640e-05 ***
dep.varPO1_FT2_IT3 - dep.varPO2_FT1_IT4  1031.32375   248.28884 262  4.1537   542.42819  1520.21931 4.431e-05 ***
dep.varPO1_FT2_IT3 - dep.varPO2_FT2_IT1   949.15708   248.28884 262  3.8228   460.26153  1438.05264 0.0001649 ***
dep.varPO1_FT2_IT3 - dep.varPO2_FT2_IT2  1333.81017   248.28884 262  5.3720   844.91461  1822.70572 1.720e-07 ***
dep.varPO1_FT2_IT3 - dep.varPO2_FT2_IT3  1350.04367   248.28884 262  5.4374   861.14811  1838.93922 1.239e-07 ***
dep.varPO1_FT2_IT3 - dep.varPO2_FT2_IT4  1018.85583   248.28884 262  4.1035   529.96028  1507.75139 5.438e-05 ***
dep.varPO1_FT2_IT3 - dep.varPO2_FT3_IT1   877.92150   248.28884 262  3.5359   389.02594  1366.81706 0.0004804 ***
dep.varPO1_FT2_IT3 - dep.varPO2_FT3_IT2  1455.28908   248.28884 262  5.8613   966.39353  1944.18464 1.376e-08 ***
dep.varPO1_FT2_IT3 - dep.varPO2_FT3_IT3  1151.38683   248.28884 262  4.6373   662.49128  1640.28239 5.577e-06 ***
dep.varPO1_FT2_IT3 - dep.varPO2_FT3_IT4   495.18408   248.28884 262  1.9944     6.28853   984.07964 0.0471459 *  
dep.varPO1_FT2_IT4 - dep.varPO1_FT3_IT1  -619.31117   248.28884 262 -2.4943 -1108.20672  -130.41561 0.0132367 *  
dep.varPO1_FT2_IT4 - dep.varPO1_FT3_IT2   610.13583   248.28884 262  2.4574   121.24028  1099.03139 0.0146446 *  
dep.varPO1_FT2_IT4 - dep.varPO1_FT3_IT3   119.71231   248.28884 262  0.4821  -369.18325   608.60786 0.6301024    
dep.varPO1_FT2_IT4 - dep.varPO1_FT3_IT4  -340.37547   248.28884 262 -1.3709  -829.27103   148.52008 0.1715840    
dep.varPO1_FT2_IT4 - dep.varPO2_FT1_IT1   505.58258   248.28884 262  2.0363    16.68703   994.47814 0.0427292 *  
dep.varPO1_FT2_IT4 - dep.varPO2_FT1_IT2  1111.36725   248.28884 262  4.4761   622.47169  1600.26281 1.135e-05 ***
dep.varPO1_FT2_IT4 - dep.varPO2_FT1_IT3   873.19633   248.28884 262  3.5169   384.30078  1362.09189 0.0005145 ***
dep.varPO1_FT2_IT4 - dep.varPO2_FT1_IT4   814.34567   248.28884 262  3.2798   325.45011  1303.24122 0.0011794 ** 
dep.varPO1_FT2_IT4 - dep.varPO2_FT2_IT1   732.17900   248.28884 262  2.9489   243.28344  1221.07456 0.0034770 ** 
dep.varPO1_FT2_IT4 - dep.varPO2_FT2_IT2  1116.83208   248.28884 262  4.4981   627.93653  1605.72764 1.031e-05 ***
dep.varPO1_FT2_IT4 - dep.varPO2_FT2_IT3  1133.06558   248.28884 262  4.5635   644.17003  1621.96114 7.739e-06 ***
dep.varPO1_FT2_IT4 - dep.varPO2_FT2_IT4   801.87775   248.28884 262  3.2296   312.98219  1290.77331 0.0013978 ** 
dep.varPO1_FT2_IT4 - dep.varPO2_FT3_IT1   660.94342   248.28884 262  2.6620   172.04786  1149.83897 0.0082482 ** 
dep.varPO1_FT2_IT4 - dep.varPO2_FT3_IT2  1238.31100   248.28884 262  4.9874   749.41544  1727.20656 1.115e-06 ***
dep.varPO1_FT2_IT4 - dep.varPO2_FT3_IT3   934.40875   248.28884 262  3.7634   445.51319  1423.30431 0.0002069 ***
dep.varPO1_FT2_IT4 - dep.varPO2_FT3_IT4   278.20600   248.28884 262  1.1205  -210.68956   767.10156 0.2635296    
dep.varPO1_FT3_IT1 - dep.varPO1_FT3_IT2  1229.44700   248.28884 262  4.9517   740.55144  1718.34256 1.320e-06 ***
dep.varPO1_FT3_IT1 - dep.varPO1_FT3_IT3   739.02347   248.28884 262  2.9765   250.12792  1227.91903 0.0031886 ** 
dep.varPO1_FT3_IT1 - dep.varPO1_FT3_IT4   278.93569   248.28884 262  1.1234  -209.95986   767.83125 0.2622823    
dep.varPO1_FT3_IT1 - dep.varPO2_FT1_IT1  1124.89375   248.28884 262  4.5306   635.99819  1613.78931 8.945e-06 ***
dep.varPO1_FT3_IT1 - dep.varPO2_FT1_IT2  1730.67842   248.28884 262  6.9704  1241.78286  2219.57397 2.560e-11 ***
dep.varPO1_FT3_IT1 - dep.varPO2_FT1_IT3  1492.50750   248.28884 262  6.0112  1003.61194  1981.40306 6.151e-09 ***
dep.varPO1_FT3_IT1 - dep.varPO2_FT1_IT4  1433.65683   248.28884 262  5.7741   944.76128  1922.55239 2.183e-08 ***
dep.varPO1_FT3_IT1 - dep.varPO2_FT2_IT1  1351.49017   248.28884 262  5.4432   862.59461  1840.38572 1.203e-07 ***
dep.varPO1_FT3_IT1 - dep.varPO2_FT2_IT2  1736.14325   248.28884 262  6.9924  1247.24769  2225.03881 2.243e-11 ***
dep.varPO1_FT3_IT1 - dep.varPO2_FT2_IT3  1752.37675   248.28884 262  7.0578  1263.48119  2241.27231 1.513e-11 ***
dep.varPO1_FT3_IT1 - dep.varPO2_FT2_IT4  1421.18892   248.28884 262  5.7239   932.29336  1910.08447 2.842e-08 ***
dep.varPO1_FT3_IT1 - dep.varPO2_FT3_IT1  1280.25458   248.28884 262  5.1563   791.35903  1769.15014 4.970e-07 ***
dep.varPO1_FT3_IT1 - dep.varPO2_FT3_IT2  1857.62217   248.28884 262  7.4817  1368.72661  2346.51772 1.112e-12 ***
dep.varPO1_FT3_IT1 - dep.varPO2_FT3_IT3  1553.71992   248.28884 262  6.2577  1064.82436  2042.61547 1.586e-09 ***
dep.varPO1_FT3_IT1 - dep.varPO2_FT3_IT4   897.51717   248.28884 262  3.6148   408.62161  1386.41272 0.0003604 ***
dep.varPO1_FT3_IT2 - dep.varPO1_FT3_IT3  -490.42353   248.28884 262 -1.9752  -979.31908    -1.52797 0.0492935 *  
dep.varPO1_FT3_IT2 - dep.varPO1_FT3_IT4  -950.51131   248.28884 262 -3.8282 -1439.40686  -461.61575 0.0001615 ***
dep.varPO1_FT3_IT2 - dep.varPO2_FT1_IT1  -104.55325   248.28884 262 -0.4211  -593.44881   384.34231 0.6740308    
dep.varPO1_FT3_IT2 - dep.varPO2_FT1_IT2   501.23142   248.28884 262  2.0187    12.33586   990.12697 0.0445326 *  
dep.varPO1_FT3_IT2 - dep.varPO2_FT1_IT3   263.06050   248.28884 262  1.0595  -225.83506   751.95606 0.2903507    
dep.varPO1_FT3_IT2 - dep.varPO2_FT1_IT4   204.20983   248.28884 262  0.8225  -284.68572   693.10539 0.4115580    
dep.varPO1_FT3_IT2 - dep.varPO2_FT2_IT1   122.04317   248.28884 262  0.4915  -366.85239   610.93872 0.6234582    
dep.varPO1_FT3_IT2 - dep.varPO2_FT2_IT2   506.69625   248.28884 262  2.0408    17.80069   995.59181 0.0422777 *  
dep.varPO1_FT3_IT2 - dep.varPO2_FT2_IT3   522.92975   248.28884 262  2.1061    34.03419  1011.82531 0.0361440 *  
dep.varPO1_FT3_IT2 - dep.varPO2_FT2_IT4   191.74192   248.28884 262  0.7723  -297.15364   680.63747 0.4406604    
dep.varPO1_FT3_IT2 - dep.varPO2_FT3_IT1    50.80758   248.28884 262  0.2046  -438.08797   539.70314 0.8380193    
dep.varPO1_FT3_IT2 - dep.varPO2_FT3_IT2   628.17517   248.28884 262  2.5300   139.27961  1117.07072 0.0119922 *  
dep.varPO1_FT3_IT2 - dep.varPO2_FT3_IT3   324.27292   248.28884 262  1.3060  -164.62264   813.16847 0.1926875    
dep.varPO1_FT3_IT2 - dep.varPO2_FT3_IT4  -331.92983   248.28884 262 -1.3369  -820.82539   156.96572 0.1824248    
dep.varPO1_FT3_IT3 - dep.varPO1_FT3_IT4  -460.08778   248.28884 262 -1.8530  -948.98333    28.80778 0.0650017 .  
dep.varPO1_FT3_IT3 - dep.varPO2_FT1_IT1   385.87028   248.28884 262  1.5541  -103.02528   874.76583 0.1213632    
dep.varPO1_FT3_IT3 - dep.varPO2_FT1_IT2   991.65494   248.28884 262  3.9940   502.75939  1480.55050 8.447e-05 ***
dep.varPO1_FT3_IT3 - dep.varPO2_FT1_IT3   753.48403   248.28884 262  3.0347   264.58847  1242.37958 0.0026499 ** 
dep.varPO1_FT3_IT3 - dep.varPO2_FT1_IT4   694.63336   248.28884 262  2.7977   205.73781  1183.52892 0.0055290 ** 
dep.varPO1_FT3_IT3 - dep.varPO2_FT2_IT1   612.46669   248.28884 262  2.4668   123.57114  1101.36225 0.0142749 *  
dep.varPO1_FT3_IT3 - dep.varPO2_FT2_IT2   997.11978   248.28884 262  4.0160   508.22422  1486.01533 7.737e-05 ***
dep.varPO1_FT3_IT3 - dep.varPO2_FT2_IT3  1013.35328   248.28884 262  4.0813   524.45772  1502.24883 5.949e-05 ***
dep.varPO1_FT3_IT3 - dep.varPO2_FT2_IT4   682.16544   248.28884 262  2.7475   193.26989  1171.06100 0.0064227 ** 
dep.varPO1_FT3_IT3 - dep.varPO2_FT3_IT1   541.23111   248.28884 262  2.1798    52.33556  1030.12667 0.0301594 *  
dep.varPO1_FT3_IT3 - dep.varPO2_FT3_IT2  1118.59869   248.28884 262  4.5052   629.70314  1607.49425 9.996e-06 ***
dep.varPO1_FT3_IT3 - dep.varPO2_FT3_IT3   814.69644   248.28884 262  3.2812   325.80089  1303.59200 0.0011738 ** 
dep.varPO1_FT3_IT3 - dep.varPO2_FT3_IT4   158.49369   248.28884 262  0.6383  -330.40186   647.38925 0.5238073    
dep.varPO1_FT3_IT4 - dep.varPO2_FT1_IT1   845.95806   248.28884 262  3.4072   357.06250  1334.85361 0.0007597 ***
dep.varPO1_FT3_IT4 - dep.varPO2_FT1_IT2  1451.74272   248.28884 262  5.8470   962.84717  1940.63828 1.485e-08 ***
dep.varPO1_FT3_IT4 - dep.varPO2_FT1_IT3  1213.57181   248.28884 262  4.8877   724.67625  1702.46736 1.779e-06 ***
dep.varPO1_FT3_IT4 - dep.varPO2_FT1_IT4  1154.72114   248.28884 262  4.6507   665.82558  1643.61669 5.251e-06 ***
dep.varPO1_FT3_IT4 - dep.varPO2_FT2_IT1  1072.55447   248.28884 262  4.3198   583.65892  1561.45003 2.219e-05 ***
dep.varPO1_FT3_IT4 - dep.varPO2_FT2_IT2  1457.20756   248.28884 262  5.8690   968.31200  1946.10311 1.321e-08 ***
dep.varPO1_FT3_IT4 - dep.varPO2_FT2_IT3  1473.44106   248.28884 262  5.9344   984.54550  1962.33661 9.309e-09 ***
dep.varPO1_FT3_IT4 - dep.varPO2_FT2_IT4  1142.25322   248.28884 262  4.6005   653.35767  1631.14878 6.570e-06 ***
dep.varPO1_FT3_IT4 - dep.varPO2_FT3_IT1  1001.31889   248.28884 262  4.0329   512.42333  1490.21444 7.231e-05 ***
dep.varPO1_FT3_IT4 - dep.varPO2_FT3_IT2  1578.68647   248.28884 262  6.3583  1089.79092  2067.58203 9.023e-10 ***
dep.varPO1_FT3_IT4 - dep.varPO2_FT3_IT3  1274.78422   248.28884 262  5.1343   785.88867  1763.67978 5.529e-07 ***
dep.varPO1_FT3_IT4 - dep.varPO2_FT3_IT4   618.58147   248.28884 262  2.4914   129.68592  1107.47703 0.0133441 *  
dep.varPO2_FT1_IT1 - dep.varPO2_FT1_IT2   605.78467   248.28884 262  2.4398   116.88911  1094.68022 0.0153574 *  
dep.varPO2_FT1_IT1 - dep.varPO2_FT1_IT3   367.61375   248.28884 262  1.4806  -121.28181   856.50931 0.1399176    
dep.varPO2_FT1_IT1 - dep.varPO2_FT1_IT4   308.76308   248.28884 262  1.2436  -180.13247   797.65864 0.2147716    
dep.varPO2_FT1_IT1 - dep.varPO2_FT2_IT1   226.59642   248.28884 262  0.9126  -262.29914   715.49197 0.3622750    
dep.varPO2_FT1_IT1 - dep.varPO2_FT2_IT2   611.24950   248.28884 262  2.4618   122.35394  1100.14506 0.0144669 *  
dep.varPO2_FT1_IT1 - dep.varPO2_FT2_IT3   627.48300   248.28884 262  2.5272   138.58744  1116.37856 0.0120855 *  
dep.varPO2_FT1_IT1 - dep.varPO2_FT2_IT4   296.29517   248.28884 262  1.1933  -192.60039   785.19072 0.2338123    
dep.varPO2_FT1_IT1 - dep.varPO2_FT3_IT1   155.36083   248.28884 262  0.6257  -333.53472   644.25639 0.5320392    
dep.varPO2_FT1_IT1 - dep.varPO2_FT3_IT2   732.72842   248.28884 262  2.9511   243.83286  1221.62397 0.0034530 ** 
dep.varPO2_FT1_IT1 - dep.varPO2_FT3_IT3   428.82617   248.28884 262  1.7271   -60.06939   917.72172 0.0853236 .  
dep.varPO2_FT1_IT1 - dep.varPO2_FT3_IT4  -227.37658   248.28884 262 -0.9158  -716.27214   261.51897 0.3606273    
dep.varPO2_FT1_IT2 - dep.varPO2_FT1_IT3  -238.17092   248.28884 262 -0.9592  -727.06647   250.72464 0.3383175    
dep.varPO2_FT1_IT2 - dep.varPO2_FT1_IT4  -297.02158   248.28884 262 -1.1963  -785.91714   191.87397 0.2326710    
dep.varPO2_FT1_IT2 - dep.varPO2_FT2_IT1  -379.18825   248.28884 262 -1.5272  -868.08381   109.70731 0.1279161    
dep.varPO2_FT1_IT2 - dep.varPO2_FT2_IT2     5.46483   248.28884 262  0.0220  -483.43072   494.36039 0.9824567    
dep.varPO2_FT1_IT2 - dep.varPO2_FT2_IT3    21.69833   248.28884 262  0.0874  -467.19722   510.59389 0.9304271    
dep.varPO2_FT1_IT2 - dep.varPO2_FT2_IT4  -309.48950   248.28884 262 -1.2465  -798.38506   179.40606 0.2136979    
dep.varPO2_FT1_IT2 - dep.varPO2_FT3_IT1  -450.42383   248.28884 262 -1.8141  -939.31939    38.47172 0.0708042 .  
dep.varPO2_FT1_IT2 - dep.varPO2_FT3_IT2   126.94375   248.28884 262  0.5113  -361.95181   615.83931 0.6095895    
dep.varPO2_FT1_IT2 - dep.varPO2_FT3_IT3  -176.95850   248.28884 262 -0.7127  -665.85406   311.93706 0.4766581    
dep.varPO2_FT1_IT2 - dep.varPO2_FT3_IT4  -833.16125   248.28884 262 -3.3556 -1322.05681  -344.26569 0.0009092 ***
dep.varPO2_FT1_IT3 - dep.varPO2_FT1_IT4   -58.85067   248.28884 262 -0.2370  -547.74622   430.04489 0.8128226    
dep.varPO2_FT1_IT3 - dep.varPO2_FT2_IT1  -141.01733   248.28884 262 -0.5680  -629.91289   347.87822 0.5705507    
dep.varPO2_FT1_IT3 - dep.varPO2_FT2_IT2   243.63575   248.28884 262  0.9813  -245.25981   732.53131 0.3273701    
dep.varPO2_FT1_IT3 - dep.varPO2_FT2_IT3   259.86925   248.28884 262  1.0466  -229.02631   748.76481 0.2962299    
dep.varPO2_FT1_IT3 - dep.varPO2_FT2_IT4   -71.31858   248.28884 262 -0.2872  -560.21414   417.57697 0.7741553    
dep.varPO2_FT1_IT3 - dep.varPO2_FT3_IT1  -212.25292   248.28884 262 -0.8549  -701.14847   276.64264 0.3934081    
dep.varPO2_FT1_IT3 - dep.varPO2_FT3_IT2   365.11467   248.28884 262  1.4705  -123.78089   854.01022 0.1426198    
dep.varPO2_FT1_IT3 - dep.varPO2_FT3_IT3    61.21242   248.28884 262  0.2465  -427.68314   550.10797 0.8054595    
dep.varPO2_FT1_IT3 - dep.varPO2_FT3_IT4  -594.99033   248.28884 262 -2.3964 -1083.88589  -106.09478 0.0172602 *  
dep.varPO2_FT1_IT4 - dep.varPO2_FT2_IT1   -82.16667   248.28884 262 -0.3309  -571.06222   406.72889 0.7409605    
dep.varPO2_FT1_IT4 - dep.varPO2_FT2_IT2   302.48642   248.28884 262  1.2183  -186.40914   791.38197 0.2242118    
dep.varPO2_FT1_IT4 - dep.varPO2_FT2_IT3   318.71992   248.28884 262  1.2837  -170.17564   807.61547 0.2003930    
dep.varPO2_FT1_IT4 - dep.varPO2_FT2_IT4   -12.46792   248.28884 262 -0.0502  -501.36347   476.42764 0.9599890    
dep.varPO2_FT1_IT4 - dep.varPO2_FT3_IT1  -153.40225   248.28884 262 -0.6178  -642.29781   335.49331 0.5372189    
dep.varPO2_FT1_IT4 - dep.varPO2_FT3_IT2   423.96533   248.28884 262  1.7075   -64.93022   912.86089 0.0889047 .  
dep.varPO2_FT1_IT4 - dep.varPO2_FT3_IT3   120.06308   248.28884 262  0.4836  -368.83247   608.95864 0.6291005    
dep.varPO2_FT1_IT4 - dep.varPO2_FT3_IT4  -536.13967   248.28884 262 -2.1593 -1025.03522   -47.24411 0.0317316 *  
dep.varPO2_FT2_IT1 - dep.varPO2_FT2_IT2   384.65308   248.28884 262  1.5492  -104.24247   873.54864 0.1225368    
dep.varPO2_FT2_IT1 - dep.varPO2_FT2_IT3   400.88658   248.28884 262  1.6146   -88.00897   889.78214 0.1076015    
dep.varPO2_FT2_IT1 - dep.varPO2_FT2_IT4    69.69875   248.28884 262  0.2807  -419.19681   558.59431 0.7791495    
dep.varPO2_FT2_IT1 - dep.varPO2_FT3_IT1   -71.23558   248.28884 262 -0.2869  -560.13114   417.65997 0.7744110    
dep.varPO2_FT2_IT1 - dep.varPO2_FT3_IT2   506.13200   248.28884 262  2.0385    17.23644   995.02756 0.0425059 *  
dep.varPO2_FT2_IT1 - dep.varPO2_FT3_IT3   202.22975   248.28884 262  0.8145  -286.66581   691.12531 0.4161018    
dep.varPO2_FT2_IT1 - dep.varPO2_FT3_IT4  -453.97300   248.28884 262 -1.8284  -942.86856    34.92256 0.0686254 .  
dep.varPO2_FT2_IT2 - dep.varPO2_FT2_IT3    16.23350   248.28884 262  0.0654  -472.66206   505.12906 0.9479201    
dep.varPO2_FT2_IT2 - dep.varPO2_FT2_IT4  -314.95433   248.28884 262 -1.2685  -803.84989   173.94122 0.2057455    
dep.varPO2_FT2_IT2 - dep.varPO2_FT3_IT1  -455.88867   248.28884 262 -1.8361  -944.78422    33.00689 0.0674726 .  
dep.varPO2_FT2_IT2 - dep.varPO2_FT3_IT2   121.47892   248.28884 262  0.4893  -367.41664   610.37447 0.6250638    
dep.varPO2_FT2_IT2 - dep.varPO2_FT3_IT3  -182.42333   248.28884 262 -0.7347  -671.31889   306.47222 0.4631658    
dep.varPO2_FT2_IT2 - dep.varPO2_FT3_IT4  -838.62608   248.28884 262 -3.3776 -1327.52164  -349.73053 0.0008423 ***
dep.varPO2_FT2_IT3 - dep.varPO2_FT2_IT4  -331.18783   248.28884 262 -1.3339  -820.08339   157.70772 0.1834011    
dep.varPO2_FT2_IT3 - dep.varPO2_FT3_IT1  -472.12217   248.28884 262 -1.9015  -961.01772    16.77339 0.0583330 .  
dep.varPO2_FT2_IT3 - dep.varPO2_FT3_IT2   105.24542   248.28884 262  0.4239  -383.65014   594.14097 0.6719990    
dep.varPO2_FT2_IT3 - dep.varPO2_FT3_IT3  -198.65683   248.28884 262 -0.8001  -687.55239   290.23872 0.4243755    
dep.varPO2_FT2_IT3 - dep.varPO2_FT3_IT4  -854.85958   248.28884 262 -3.4430 -1343.75514  -365.96403 0.0006696 ***
dep.varPO2_FT2_IT4 - dep.varPO2_FT3_IT1  -140.93433   248.28884 262 -0.5676  -629.82989   347.96122 0.5707774    
dep.varPO2_FT2_IT4 - dep.varPO2_FT3_IT2   436.43325   248.28884 262  1.7578   -52.46231   925.32881 0.0799554 .  
dep.varPO2_FT2_IT4 - dep.varPO2_FT3_IT3   132.53100   248.28884 262  0.5338  -356.36456   621.42656 0.5939480    
dep.varPO2_FT2_IT4 - dep.varPO2_FT3_IT4  -523.67175   248.28884 262 -2.1091 -1012.56731   -34.77619 0.0358829 *  
dep.varPO2_FT3_IT1 - dep.varPO2_FT3_IT2   577.36758   248.28884 262  2.3254    88.47203  1066.26314 0.0208153 *  
dep.varPO2_FT3_IT1 - dep.varPO2_FT3_IT3   273.46533   248.28884 262  1.1014  -215.43022   762.36089 0.2717334    
dep.varPO2_FT3_IT1 - dep.varPO2_FT3_IT4  -382.73742   248.28884 262 -1.5415  -871.63297   106.15814 0.1244019    
dep.varPO2_FT3_IT2 - dep.varPO2_FT3_IT3  -303.90225   248.28884 262 -1.2240  -792.79781   184.99331 0.2220568    
dep.varPO2_FT3_IT2 - dep.varPO2_FT3_IT4  -960.10500   248.28884 262 -3.8669 -1449.00056  -471.20944 0.0001391 ***
dep.varPO2_FT3_IT3 - dep.varPO2_FT3_IT4  -656.20275   248.28884 262 -2.6429 -1145.09831  -167.30719 0.0087150 ** 
---
Signif. codes:  0 ‘***’ 0.001 ‘**’ 0.01 ‘*’ 0.05 ‘.’ 0.1 ‘ ’ 1

  Confidence level: 95%
  Degrees of freedom method: Kenward-Roger 
