# Supplementary material for: The adaptability of Ulmus pumila and the sensitivity of Populus sibirica to semi-arid steppe is reflected in the stem and root vascular cambium and anatomical wood traits
Source: Front Plant Sci. 2024 Jun 12;15:1393245. doi: 10.3389/fpls.2024.1393245 (PMC11202817; doi:10.3389/fpls.2024.1393245)
Supplement: Supplementary file 1 [file DataSheet_1.zip › Ulmus_results_summary_LWXA.txt]

Call:
lm(formula = Late.wood.xylem.area ~ dep.var, data = x3)

Residuals:
   Min     1Q Median     3Q    Max 
-27262  -4512   -156   4069  43347 

Coefficients:
                   Estimate Std. Error t value Pr(>|t|)    
(Intercept)          9713.7     6222.5   1.561 0.122896    
dep.varPO1_FT1_IT2   2261.8     8800.0   0.257 0.797897    
dep.varPO1_FT1_IT3   7275.2     8800.0   0.827 0.411121    
dep.varPO1_FT1_IT4  18228.9     8800.0   2.071 0.041899 *  
dep.varPO1_FT2_IT1   4876.3     8800.0   0.554 0.581211    
dep.varPO1_FT2_IT2   6648.1     8800.0   0.755 0.452432    
dep.varPO1_FT2_IT3   1053.7     8800.0   0.120 0.905027    
dep.varPO1_FT2_IT4   4244.2     8800.0   0.482 0.631059    
dep.varPO1_FT3_IT1   6785.0     8800.0   0.771 0.443216    
dep.varPO1_FT3_IT2   -481.0     8800.0  -0.055 0.956562    
dep.varPO1_FT3_IT3   -242.2     8800.0  -0.028 0.978119    
dep.varPO1_FT3_IT4  -1989.6     8800.0  -0.226 0.821774    
dep.varPO2_FT1_IT1   9683.1     8800.0   1.100 0.274843    
dep.varPO2_FT1_IT2  13689.1     8800.0   1.556 0.124192    
dep.varPO2_FT1_IT3  10492.4     8800.0   1.192 0.237051    
dep.varPO2_FT1_IT4  31359.9     8800.0   3.564 0.000654 ***
dep.varPO2_FT2_IT1  15385.6     8800.0   1.748 0.084662 .  
dep.varPO2_FT2_IT2  15928.1     8800.0   1.810 0.074467 .  
dep.varPO2_FT2_IT3  20649.5     8800.0   2.347 0.021704 *  
dep.varPO2_FT2_IT4  27442.4     8800.0   3.118 0.002614 ** 
dep.varPO2_FT3_IT1  39279.3     8800.0   4.464 2.92e-05 ***
dep.varPO2_FT3_IT2  34729.3     8800.0   3.947 0.000182 ***
dep.varPO2_FT3_IT3  35695.9     8800.0   4.056 0.000125 ***
dep.varPO2_FT3_IT4  24837.9     8800.0   2.822 0.006156 ** 
---
Signif. codes:  0 ‘***’ 0.001 ‘**’ 0.01 ‘*’ 0.05 ‘.’ 0.1 ‘ ’ 1

Residual standard error: 12450 on 72 degrees of freedom
Multiple R-squared:  0.5726,	Adjusted R-squared:  0.436 
F-statistic: 4.193 on 23 and 72 DF,  p-value: 1.578e-06

  Tukey multiple comparisons of means
    95% family-wise confidence level

Fit: aov(formula = M_LWXA)

$dep.var
                               diff          lwr      upr     p adj
PO1_FT1_IT2-PO1_FT1_IT1   2261.7637 -31016.68241 35540.21 1.0000000
PO1_FT1_IT3-PO1_FT1_IT1   7275.2175 -26003.22858 40553.66 0.9999999
PO1_FT1_IT4-PO1_FT1_IT1  18228.8877 -15049.55833 51507.33 0.9120042
PO1_FT2_IT1-PO1_FT1_IT1   4876.2823 -28402.16383 38154.73 1.0000000
PO1_FT2_IT2-PO1_FT1_IT1   6648.1055 -26630.34058 39926.55 1.0000000
PO1_FT2_IT3-PO1_FT1_IT1   1053.6630 -32224.78308 34332.11 1.0000000
PO1_FT2_IT4-PO1_FT1_IT1   4244.1885 -29034.25758 37522.63 1.0000000
PO1_FT3_IT1-PO1_FT1_IT1   6784.9827 -26493.46333 40063.43 1.0000000
PO1_FT3_IT2-PO1_FT1_IT1   -480.9925 -33759.43858 32797.45 1.0000000
PO1_FT3_IT3-PO1_FT1_IT1   -242.2015 -33520.64756 33036.24 1.0000000
PO1_FT3_IT4-PO1_FT1_IT1  -1989.5680 -35268.01408 31288.88 1.0000000
PO2_FT1_IT1-PO1_FT1_IT1   9683.0971 -23595.34895 42961.54 0.9999816
PO2_FT1_IT2-PO1_FT1_IT1  13689.1130 -19589.33308 46967.56 0.9961888
PO2_FT1_IT3-PO1_FT1_IT1  10492.3777 -22786.06841 43770.82 0.9999284
PO2_FT1_IT4-PO1_FT1_IT1  31359.8510  -1918.59508 64638.30 0.0904957
PO2_FT2_IT1-PO1_FT1_IT1  15385.6440 -17892.80208 48664.09 0.9839332
PO2_FT2_IT2-PO1_FT1_IT1  15928.0655 -17350.38058 49206.51 0.9763658
PO2_FT2_IT3-PO1_FT1_IT1  20649.5437 -12628.90233 53927.99 0.7748238
PO2_FT2_IT4-PO1_FT1_IT1  27442.4345  -5836.01158 60720.88 0.2558186
PO2_FT3_IT1-PO1_FT1_IT1  39279.3451   6000.89902 72557.79 0.0059336
PO2_FT3_IT2-PO1_FT1_IT1  34729.2880   1450.84192 68007.73 0.0309420
PO2_FT3_IT3-PO1_FT1_IT1  35695.9223   2417.47626 68974.37 0.0221719
PO2_FT3_IT4-PO1_FT1_IT1  24837.8707  -8440.57533 58116.32 0.4384604
PO1_FT1_IT3-PO1_FT1_IT2   5013.4538 -28264.99224 38291.90 1.0000000
PO1_FT1_IT4-PO1_FT1_IT2  15967.1241 -17311.32199 49245.57 0.9757299
PO1_FT2_IT1-PO1_FT1_IT2   2614.5186 -30663.92749 35892.96 1.0000000
PO1_FT2_IT2-PO1_FT1_IT2   4386.3418 -28892.10424 37664.79 1.0000000
PO1_FT2_IT3-PO1_FT1_IT2  -1208.1007 -34486.54674 32070.35 1.0000000
PO1_FT2_IT4-PO1_FT1_IT2   1982.4248 -31296.02124 35260.87 1.0000000
PO1_FT3_IT1-PO1_FT1_IT2   4523.2191 -28755.22699 37801.67 1.0000000
PO1_FT3_IT2-PO1_FT1_IT2  -2742.7562 -36021.20224 30535.69 1.0000000
PO1_FT3_IT3-PO1_FT1_IT2  -2503.9651 -35782.41123 30774.48 1.0000000
PO1_FT3_IT4-PO1_FT1_IT2  -4251.3317 -37529.77774 29027.11 1.0000000
PO2_FT1_IT1-PO1_FT1_IT2   7421.3335 -25857.11261 40699.78 0.9999999
PO2_FT1_IT2-PO1_FT1_IT2  11427.3493 -21851.09674 44705.80 0.9997179
PO2_FT1_IT3-PO1_FT1_IT2   8230.6140 -25047.83208 41509.06 0.9999990
PO2_FT1_IT4-PO1_FT1_IT2  29098.0873  -4180.35874 62376.53 0.1700484
PO2_FT2_IT1-PO1_FT1_IT2  13123.8803 -20154.56574 46402.33 0.9978419
PO2_FT2_IT2-PO1_FT1_IT2  13666.3018 -19612.14424 46944.75 0.9962718
PO2_FT2_IT3-PO1_FT1_IT2  18387.7801 -14890.66599 51666.23 0.9052417
PO2_FT2_IT4-PO1_FT1_IT2  25180.6708  -8097.77524 58459.12 0.4116150
PO2_FT3_IT1-PO1_FT1_IT2  37017.5814   3739.13535 70296.03 0.0138325
PO2_FT3_IT2-PO1_FT1_IT2  32467.5243   -810.92174 65745.97 0.0646393
PO2_FT3_IT3-PO1_FT1_IT2  33434.1587    155.71259 66712.60 0.0475483
PO2_FT3_IT4-PO1_FT1_IT2  22576.1071 -10702.33899 55854.55 0.6250128
PO1_FT1_IT4-PO1_FT1_IT3  10953.6703 -22324.77583 44232.12 0.9998556
PO1_FT2_IT1-PO1_FT1_IT3  -2398.9352 -35677.38133 30879.51 1.0000000
PO1_FT2_IT2-PO1_FT1_IT3   -627.1120 -33905.55808 32651.33 1.0000000
PO1_FT2_IT3-PO1_FT1_IT3  -6221.5545 -39500.00058 27056.89 1.0000000
PO1_FT2_IT4-PO1_FT1_IT3  -3031.0290 -36309.47508 30247.42 1.0000000
PO1_FT3_IT1-PO1_FT1_IT3   -490.2347 -33768.68083 32788.21 1.0000000
PO1_FT3_IT2-PO1_FT1_IT3  -7756.2100 -41034.65608 25522.24 0.9999997
PO1_FT3_IT3-PO1_FT1_IT3  -7517.4190 -40795.86506 25761.03 0.9999998
PO1_FT3_IT4-PO1_FT1_IT3  -9264.7855 -42543.23158 24013.66 0.9999915
PO2_FT1_IT1-PO1_FT1_IT3   2407.8796 -30870.56645 35686.33 1.0000000
PO2_FT1_IT2-PO1_FT1_IT3   6413.8955 -26864.55058 39692.34 1.0000000
PO2_FT1_IT3-PO1_FT1_IT3   3217.1602 -30061.28591 36495.61 1.0000000
PO2_FT1_IT4-PO1_FT1_IT3  24084.6335  -9193.81258 57363.08 0.4994354
PO2_FT2_IT1-PO1_FT1_IT3   8110.4265 -25168.01958 41388.87 0.9999993
PO2_FT2_IT2-PO1_FT1_IT3   8652.8480 -24625.59808 41931.29 0.9999975
PO2_FT2_IT3-PO1_FT1_IT3  13374.3263 -19904.11983 46652.77 0.9972065
PO2_FT2_IT4-PO1_FT1_IT3  20167.2170 -13111.22908 53445.66 0.8076603
PO2_FT3_IT1-PO1_FT1_IT3  32004.1276  -1274.31848 65282.57 0.0745638
PO2_FT3_IT2-PO1_FT1_IT3  27454.0705  -5824.37558 60732.52 0.2551289
PO2_FT3_IT3-PO1_FT1_IT3  28420.7048  -4857.74124 61699.15 0.2021387
PO2_FT3_IT4-PO1_FT1_IT3  17562.6533 -15715.79283 50841.10 0.9368782
PO1_FT2_IT1-PO1_FT1_IT4 -13352.6055 -46631.05158 19925.84 0.9972673
PO1_FT2_IT2-PO1_FT1_IT4 -11580.7823 -44859.22833 21697.66 0.9996532
PO1_FT2_IT3-PO1_FT1_IT4 -17175.2247 -50453.67083 16103.22 0.9488497
PO1_FT2_IT4-PO1_FT1_IT4 -13984.6993 -47263.14533 19293.75 0.9949653
PO1_FT3_IT1-PO1_FT1_IT4 -11443.9050 -44722.35108 21834.54 0.9997115
PO1_FT3_IT2-PO1_FT1_IT4 -18709.8802 -51988.32633 14568.57 0.8905351
PO1_FT3_IT3-PO1_FT1_IT4 -18471.0892 -51749.53531 14807.36 0.9015662
PO1_FT3_IT4-PO1_FT1_IT4 -20218.4558 -53496.90183 13059.99 0.8042883
PO2_FT1_IT1-PO1_FT1_IT4  -8545.7906 -41824.23670 24732.66 0.9999980
PO2_FT1_IT2-PO1_FT1_IT4  -4539.7748 -37818.22083 28738.67 1.0000000
PO2_FT1_IT3-PO1_FT1_IT4  -7736.5101 -41014.95616 25541.94 0.9999997
PO2_FT1_IT4-PO1_FT1_IT4  13130.9632 -20147.48283 46409.41 0.9978258
PO2_FT2_IT1-PO1_FT1_IT4  -2843.2437 -36121.68983 30435.20 1.0000000
PO2_FT2_IT2-PO1_FT1_IT4  -2300.8222 -35579.26833 30977.62 1.0000000
PO2_FT2_IT3-PO1_FT1_IT4   2420.6560 -30857.79008 35699.10 1.0000000
PO2_FT2_IT4-PO1_FT1_IT4   9213.5467 -24064.89933 42491.99 0.9999923
PO2_FT3_IT1-PO1_FT1_IT4  21050.4573 -12227.98873 54328.90 0.7458040
PO2_FT3_IT2-PO1_FT1_IT4  16500.4002 -16778.04583 49778.85 0.9656731
PO2_FT3_IT3-PO1_FT1_IT4  17467.0346 -15811.41149 50745.48 0.9399982
PO2_FT3_IT4-PO1_FT1_IT4   6608.9830 -26669.46308 39887.43 1.0000000
PO1_FT2_IT2-PO1_FT2_IT1   1771.8232 -31506.62283 35050.27 1.0000000
PO1_FT2_IT3-PO1_FT2_IT1  -3822.6192 -37101.06533 29455.83 1.0000000
PO1_FT2_IT4-PO1_FT2_IT1   -632.0938 -33910.53983 32646.35 1.0000000
PO1_FT3_IT1-PO1_FT2_IT1   1908.7005 -31369.74558 35187.15 1.0000000
PO1_FT3_IT2-PO1_FT2_IT1  -5357.2747 -38635.72083 27921.17 1.0000000
PO1_FT3_IT3-PO1_FT2_IT1  -5118.4837 -38396.92981 28159.96 1.0000000
PO1_FT3_IT4-PO1_FT2_IT1  -6865.8503 -40144.29633 26412.60 1.0000000
PO2_FT1_IT1-PO1_FT2_IT1   4806.8149 -28471.63120 38085.26 1.0000000
PO2_FT1_IT2-PO1_FT2_IT1   8812.8307 -24465.61533 42091.28 0.9999966
PO2_FT1_IT3-PO1_FT2_IT1   5616.0954 -27662.35066 38894.54 1.0000000
PO2_FT1_IT4-PO1_FT2_IT1  26483.5687  -6794.87733 59762.01 0.3167940
PO2_FT2_IT1-PO1_FT2_IT1  10509.3617 -22769.08433 43787.81 0.9999265
PO2_FT2_IT2-PO1_FT2_IT1  11051.7832 -22226.66283 44330.23 0.9998335
PO2_FT2_IT3-PO1_FT2_IT1  15773.2615 -17505.18458 49051.71 0.9787606
PO2_FT2_IT4-PO1_FT2_IT1  22566.1522 -10712.29383 55844.60 0.6258360
PO2_FT3_IT1-PO1_FT2_IT1  34403.0628   1124.61677 67681.51 0.0345432
PO2_FT3_IT2-PO1_FT2_IT1  29853.0057  -3425.44033 63131.45 0.1389944
PO2_FT3_IT3-PO1_FT2_IT1  30819.6401  -2458.80599 64098.09 0.1059618
PO2_FT3_IT4-PO1_FT2_IT1  19961.5885 -13316.85758 53240.03 0.8208996
PO1_FT2_IT3-PO1_FT2_IT2  -5594.4425 -38872.88858 27684.00 1.0000000
PO1_FT2_IT4-PO1_FT2_IT2  -2403.9170 -35682.36308 30874.53 1.0000000
PO1_FT3_IT1-PO1_FT2_IT2    136.8773 -33141.56883 33415.32 1.0000000
PO1_FT3_IT2-PO1_FT2_IT2  -7129.0980 -40407.54408 26149.35 0.9999999
PO1_FT3_IT3-PO1_FT2_IT2  -6890.3070 -40168.75306 26388.14 1.0000000
PO1_FT3_IT4-PO1_FT2_IT2  -8637.6735 -41916.11958 24640.77 0.9999976
PO2_FT1_IT1-PO1_FT2_IT2   3034.9916 -30243.45445 36313.44 1.0000000
PO2_FT1_IT2-PO1_FT2_IT2   7041.0075 -26237.43858 40319.45 1.0000000
PO2_FT1_IT3-PO1_FT2_IT2   3844.2722 -29434.17391 37122.72 1.0000000
PO2_FT1_IT4-PO1_FT2_IT2  24711.7455  -8566.70058 57990.19 0.4484972
PO2_FT2_IT1-PO1_FT2_IT2   8737.5385 -24540.90758 42015.98 0.9999971
PO2_FT2_IT2-PO1_FT2_IT2   9279.9600 -23998.48608 42558.41 0.9999913
PO2_FT2_IT3-PO1_FT2_IT2  14001.4382 -19277.00783 47279.88 0.9948872
PO2_FT2_IT4-PO1_FT2_IT2  20794.3290 -12484.11708 54072.78 0.7645128
PO2_FT3_IT1-PO1_FT2_IT2  32631.2396   -647.20648 65909.69 0.0614160
PO2_FT3_IT2-PO1_FT2_IT2  28081.1825  -5197.26358 61359.63 0.2197796
PO2_FT3_IT3-PO1_FT2_IT2  29047.8168  -4230.62924 62326.26 0.1722900
PO2_FT3_IT4-PO1_FT2_IT2  18189.7653 -15088.68083 51468.21 0.9136196
PO1_FT2_IT4-PO1_FT2_IT3   3190.5255 -30087.92058 36468.97 1.0000000
PO1_FT3_IT1-PO1_FT2_IT3   5731.3197 -27547.12633 39009.77 1.0000000
PO1_FT3_IT2-PO1_FT2_IT3  -1534.6555 -34813.10158 31743.79 1.0000000
PO1_FT3_IT3-PO1_FT2_IT3  -1295.8645 -34574.31056 31982.58 1.0000000
PO1_FT3_IT4-PO1_FT2_IT3  -3043.2310 -36321.67708 30235.22 1.0000000
PO2_FT1_IT1-PO1_FT2_IT3   8629.4341 -24649.01195 41907.88 0.9999977
PO2_FT1_IT2-PO1_FT2_IT3  12635.4500 -20642.99608 45913.90 0.9987331
PO2_FT1_IT3-PO1_FT2_IT3   9438.7147 -23839.73141 42717.16 0.9999883
PO2_FT1_IT4-PO1_FT2_IT3  30306.1880  -2972.25808 63584.63 0.1226099
PO2_FT2_IT1-PO1_FT2_IT3  14331.9810 -18946.46508 47610.43 0.9931261
PO2_FT2_IT2-PO1_FT2_IT3  14874.4025 -18404.04358 48152.85 0.9891732
PO2_FT2_IT3-PO1_FT2_IT3  19595.8807 -13682.56533 52874.33 0.8432396
PO2_FT2_IT4-PO1_FT2_IT3  26388.7715  -6889.67458 59667.22 0.3232530
PO2_FT3_IT1-PO1_FT2_IT3  38225.6821   4947.23602 71504.13 0.0088526
PO2_FT3_IT2-PO1_FT2_IT3  33675.6250    397.17892 66954.07 0.0439557
PO2_FT3_IT3-PO1_FT2_IT3  34642.2593   1363.81326 67920.71 0.0318681
PO2_FT3_IT4-PO1_FT2_IT3  23784.2077  -9494.23833 57062.65 0.5242968
PO1_FT3_IT1-PO1_FT2_IT4   2540.7943 -30737.65183 35819.24 1.0000000
PO1_FT3_IT2-PO1_FT2_IT4  -4725.1810 -38003.62708 28553.27 1.0000000
PO1_FT3_IT3-PO1_FT2_IT4  -4486.3900 -37764.83606 28792.06 1.0000000
PO1_FT3_IT4-PO1_FT2_IT4  -6233.7565 -39512.20258 27044.69 1.0000000
PO2_FT1_IT1-PO1_FT2_IT4   5438.9086 -27839.53745 38717.35 1.0000000
PO2_FT1_IT2-PO1_FT2_IT4   9444.9245 -23833.52158 42723.37 0.9999881
PO2_FT1_IT3-PO1_FT2_IT4   6248.1892 -27030.25691 39526.64 1.0000000
PO2_FT1_IT4-PO1_FT2_IT4  27115.6625  -6162.78358 60394.11 0.2756872
PO2_FT2_IT1-PO1_FT2_IT4  11141.4555 -22136.99058 44419.90 0.9998106
PO2_FT2_IT2-PO1_FT2_IT4  11683.8770 -21594.56908 44962.32 0.9996026
PO2_FT2_IT3-PO1_FT2_IT4  16405.3553 -16873.09083 49683.80 0.9676618
PO2_FT2_IT4-PO1_FT2_IT4  23198.2460 -10080.20008 56476.69 0.5731980
PO2_FT3_IT1-PO1_FT2_IT4  35035.1566   1756.71052 68313.60 0.0278763
PO2_FT3_IT2-PO1_FT2_IT4  30485.0995  -2793.34658 63763.55 0.1165841
PO2_FT3_IT3-PO1_FT2_IT4  31451.7338  -1826.71224 64730.18 0.0880623
PO2_FT3_IT4-PO1_FT2_IT4  20593.6823 -12684.76383 53872.13 0.7787482
PO1_FT3_IT2-PO1_FT3_IT1  -7265.9752 -40544.42133 26012.47 0.9999999
PO1_FT3_IT3-PO1_FT3_IT1  -7027.1842 -40305.63031 26251.26 1.0000000
PO1_FT3_IT4-PO1_FT3_IT1  -8774.5508 -42052.99683 24503.90 0.9999968
PO2_FT1_IT1-PO1_FT3_IT1   2898.1144 -30380.33170 36176.56 1.0000000
PO2_FT1_IT2-PO1_FT3_IT1   6904.1302 -26374.31583 40182.58 1.0000000
PO2_FT1_IT3-PO1_FT3_IT1   3707.3949 -29571.05116 36985.84 1.0000000
PO2_FT1_IT4-PO1_FT3_IT1  24574.8682  -8703.57783 57853.31 0.4594770
PO2_FT2_IT1-PO1_FT3_IT1   8600.6612 -24677.78483 41879.11 0.9999978
PO2_FT2_IT2-PO1_FT3_IT1   9143.0827 -24135.36333 42421.53 0.9999933
PO2_FT2_IT3-PO1_FT3_IT1  13864.5610 -19413.88508 47143.01 0.9954971
PO2_FT2_IT4-PO1_FT3_IT1  20657.4517 -12620.99433 53935.90 0.7742658
PO2_FT3_IT1-PO1_FT3_IT1  32494.3623   -784.08373 65772.81 0.0641011
PO2_FT3_IT2-PO1_FT3_IT1  27944.3052  -5334.14083 61222.75 0.2271888
PO2_FT3_IT3-PO1_FT3_IT1  28910.9396  -4367.50649 62189.39 0.1785059
PO2_FT3_IT4-PO1_FT3_IT1  18052.8880 -15225.55808 51331.33 0.9191176
PO1_FT3_IT3-PO1_FT3_IT2    238.7910 -33039.65506 33517.24 1.0000000
PO1_FT3_IT4-PO1_FT3_IT2  -1508.5755 -34787.02158 31769.87 1.0000000
PO2_FT1_IT1-PO1_FT3_IT2  10164.0896 -23114.35645 43442.54 0.9999579
PO2_FT1_IT2-PO1_FT3_IT2  14170.1055 -19108.34058 47448.55 0.9940425
PO2_FT1_IT3-PO1_FT3_IT2  10973.3702 -22305.07591 44251.82 0.9998514
PO2_FT1_IT4-PO1_FT3_IT2  31840.8435  -1437.60258 65119.29 0.0783577
PO2_FT2_IT1-PO1_FT3_IT2  15866.6365 -17411.80958 49145.08 0.9773398
PO2_FT2_IT2-PO1_FT3_IT2  16409.0580 -16869.38808 49687.50 0.9675859
PO2_FT2_IT3-PO1_FT3_IT2  21130.5362 -12147.90983 54408.98 0.7398388
PO2_FT2_IT4-PO1_FT3_IT2  27923.4270  -5355.01908 61201.87 0.2283340
PO2_FT3_IT1-PO1_FT3_IT2  39760.3376   6481.89152 73038.78 0.0049276
PO2_FT3_IT2-PO1_FT3_IT2  35210.2805   1931.83442 68488.73 0.0262474
PO2_FT3_IT3-PO1_FT3_IT2  36176.9148   2898.46876 69455.36 0.0187127
PO2_FT3_IT4-PO1_FT3_IT2  25318.8632  -7959.58283 58597.31 0.4009893
PO1_FT3_IT4-PO1_FT3_IT3  -1747.3665 -35025.81260 31531.08 1.0000000
PO2_FT1_IT1-PO1_FT3_IT3   9925.2986 -23353.14747 43203.74 0.9999719
PO2_FT1_IT2-PO1_FT3_IT3  13931.3145 -19347.13160 47209.76 0.9952078
PO2_FT1_IT3-PO1_FT3_IT3  10734.5791 -22543.86693 44013.03 0.9998959
PO2_FT1_IT4-PO1_FT3_IT3  31602.0525  -1676.39360 64880.50 0.0841998
PO2_FT2_IT1-PO1_FT3_IT3  15627.8455 -17650.60060 48906.29 0.9808343
PO2_FT2_IT2-PO1_FT3_IT3  16170.2670 -17108.17910 49448.71 0.9722081
PO2_FT2_IT3-PO1_FT3_IT3  20891.7452 -12386.70085 54170.19 0.7574656
PO2_FT2_IT4-PO1_FT3_IT3  27684.6360  -5593.81010 60963.08 0.2417152
PO2_FT3_IT1-PO1_FT3_IT3  39521.5466   6243.10050 72799.99 0.0054050
PO2_FT3_IT2-PO1_FT3_IT3  34971.4895   1693.04340 68249.94 0.0284909
PO2_FT3_IT3-PO1_FT3_IT3  35938.1238   2659.67774 69216.57 0.0203630
PO2_FT3_IT4-PO1_FT3_IT3  25080.0722  -8198.37385 58358.52 0.4194235
PO2_FT1_IT1-PO1_FT3_IT4  11672.6651 -21605.78095 44951.11 0.9996084
PO2_FT1_IT2-PO1_FT3_IT4  15678.6810 -17599.76508 48957.13 0.9801282
PO2_FT1_IT3-PO1_FT3_IT4  12481.9457 -20796.50041 45760.39 0.9989373
PO2_FT1_IT4-PO1_FT3_IT4  33349.4190     70.97292 66627.87 0.0488691
PO2_FT2_IT1-PO1_FT3_IT4  17375.2120 -15903.23408 50653.66 0.9428913
PO2_FT2_IT2-PO1_FT3_IT4  17917.6335 -15360.81258 51196.08 0.9243171
PO2_FT2_IT3-PO1_FT3_IT4  22639.1117 -10639.33433 55917.56 0.6197963
PO2_FT2_IT4-PO1_FT3_IT4  29432.0025  -3846.44358 62710.45 0.1557160
PO2_FT3_IT1-PO1_FT3_IT4  41268.9131   7990.46702 74547.36 0.0027188
PO2_FT3_IT2-PO1_FT3_IT4  36718.8560   3440.40992 69997.30 0.0154130
PO2_FT3_IT3-PO1_FT3_IT4  37685.4903   4407.04426 70963.94 0.0108262
PO2_FT3_IT4-PO1_FT3_IT4  26827.4388  -6451.00733 60105.88 0.2940013
PO2_FT1_IT2-PO2_FT1_IT1   4006.0159 -29272.43021 37284.46 1.0000000
PO2_FT1_IT3-PO2_FT1_IT1    809.2805 -32469.16554 34087.73 1.0000000
PO2_FT1_IT4-PO2_FT1_IT1  21676.7539 -11601.69221 54955.20 0.6978514
PO2_FT2_IT1-PO2_FT1_IT1   5702.5469 -27575.89921 38980.99 1.0000000
PO2_FT2_IT2-PO2_FT1_IT1   6244.9684 -27033.47771 39523.41 1.0000000
PO2_FT2_IT3-PO2_FT1_IT1  10966.4466 -22311.99946 44244.89 0.9998529
PO2_FT2_IT4-PO2_FT1_IT1  17759.3374 -15519.10871 51037.78 0.9301109
PO2_FT3_IT1-PO2_FT1_IT1  29596.2480  -3682.19811 62874.69 0.1490162
PO2_FT3_IT2-PO2_FT1_IT1  25046.1909  -8232.25521 58324.64 0.4220668
PO2_FT3_IT3-PO2_FT1_IT1  26012.8252  -7265.62087 59291.27 0.3495868
PO2_FT3_IT4-PO2_FT1_IT1  15154.7736 -18123.67246 48433.22 0.9865044
PO2_FT1_IT3-PO2_FT1_IT2  -3196.7353 -36475.18141 30081.71 1.0000000
PO2_FT1_IT4-PO2_FT1_IT2  17670.7380 -15607.70808 50949.18 0.9332180
PO2_FT2_IT1-PO2_FT1_IT2   1696.5310 -31581.91508 34974.98 1.0000000
PO2_FT2_IT2-PO2_FT1_IT2   2238.9525 -31039.49358 35517.40 1.0000000
PO2_FT2_IT3-PO2_FT1_IT2   6960.4308 -26318.01533 40238.88 1.0000000
PO2_FT2_IT4-PO2_FT1_IT2  13753.3215 -19525.12458 47031.77 0.9959468
PO2_FT3_IT1-PO2_FT1_IT2  25590.2321  -7688.21398 58868.68 0.3804841
PO2_FT3_IT2-PO2_FT1_IT2  21040.1750 -12238.27108 54318.62 0.7465661
PO2_FT3_IT3-PO2_FT1_IT2  22006.8093 -11271.63674 55285.26 0.6715506
PO2_FT3_IT4-PO2_FT1_IT2  11148.7578 -22129.68833 44427.20 0.9998086
PO2_FT1_IT4-PO2_FT1_IT3  20867.4733 -12410.97274 54145.92 0.7592295
PO2_FT2_IT1-PO2_FT1_IT3   4893.2663 -28385.17974 38171.71 1.0000000
PO2_FT2_IT2-PO2_FT1_IT3   5435.6878 -27842.75824 38714.13 1.0000000
PO2_FT2_IT3-PO2_FT1_IT3  10157.1661 -23121.27999 43435.61 0.9999584
PO2_FT2_IT4-PO2_FT1_IT3  16950.0568 -16328.38924 50228.50 0.9550111
PO2_FT3_IT1-PO2_FT1_IT3  28786.9674  -4491.47865 62065.41 0.1842790
PO2_FT3_IT2-PO2_FT1_IT3  24236.9103  -9041.53574 57515.36 0.4869300
PO2_FT3_IT3-PO2_FT1_IT3  25203.5447  -8074.90141 58481.99 0.4098480
PO2_FT3_IT4-PO2_FT1_IT3  14345.4931 -18932.95299 47623.94 0.9930446
PO2_FT2_IT1-PO2_FT1_IT4 -15974.2070 -49252.65308 17304.24 0.9756132
PO2_FT2_IT2-PO2_FT1_IT4 -15431.7855 -48710.23158 17846.66 0.9833756
PO2_FT2_IT3-PO2_FT1_IT4 -10710.3072 -43988.75333 22568.14 0.9998996
PO2_FT2_IT4-PO2_FT1_IT4  -3917.4165 -37195.86258 29361.03 1.0000000
PO2_FT3_IT1-PO2_FT1_IT4   7919.4941 -25358.95198 41197.94 0.9999995
PO2_FT3_IT2-PO2_FT1_IT4   3369.4370 -29909.00908 36647.88 1.0000000
PO2_FT3_IT3-PO2_FT1_IT4   4336.0713 -28942.37474 37614.52 1.0000000
PO2_FT3_IT4-PO2_FT1_IT4  -6521.9802 -39800.42633 26756.47 1.0000000
PO2_FT2_IT2-PO2_FT2_IT1    542.4215 -32736.02458 33820.87 1.0000000
PO2_FT2_IT3-PO2_FT2_IT1   5263.8997 -28014.54633 38542.35 1.0000000
PO2_FT2_IT4-PO2_FT2_IT1  12056.7905 -21221.65558 45335.24 0.9993613
PO2_FT3_IT1-PO2_FT2_IT1  23893.7011  -9384.74498 57172.15 0.5152107
PO2_FT3_IT2-PO2_FT2_IT1  19343.6440 -13934.80208 52622.09 0.8577094
PO2_FT3_IT3-PO2_FT2_IT1  20310.2783 -12968.16774 53588.72 0.7981744
PO2_FT3_IT4-PO2_FT2_IT1   9452.2267 -23826.21933 42730.67 0.9999880
PO2_FT2_IT3-PO2_FT2_IT2   4721.4782 -28556.96783 37999.92 1.0000000
PO2_FT2_IT4-PO2_FT2_IT2  11514.3690 -21764.07708 44792.82 0.9996827
PO2_FT3_IT1-PO2_FT2_IT2  23351.2796  -9927.16648 56629.73 0.5604035
PO2_FT3_IT2-PO2_FT2_IT2  18801.2225 -14477.22358 52079.67 0.8861209
PO2_FT3_IT3-PO2_FT2_IT2  19767.8568 -13510.58924 53046.30 0.8329308
PO2_FT3_IT4-PO2_FT2_IT2   8909.8052 -24368.64083 42188.25 0.9999958
PO2_FT2_IT4-PO2_FT2_IT3   6792.8908 -26485.55533 40071.34 1.0000000
PO2_FT3_IT1-PO2_FT2_IT3  18629.8013 -14648.64473 51908.25 0.8943164
PO2_FT3_IT2-PO2_FT2_IT3  14079.7442 -19198.70183 47358.19 0.9945084
PO2_FT3_IT3-PO2_FT2_IT3  15046.3786 -18232.06749 48324.82 0.9875925
PO2_FT3_IT4-PO2_FT2_IT3   4188.3270 -29090.11908 37466.77 1.0000000
PO2_FT3_IT1-PO2_FT2_IT4  11836.9106 -21441.53548 45115.36 0.9995156
PO2_FT3_IT2-PO2_FT2_IT4   7286.8535 -25991.59258 40565.30 0.9999999
PO2_FT3_IT3-PO2_FT2_IT4   8253.4878 -25024.95824 41531.93 0.9999990
PO2_FT3_IT4-PO2_FT2_IT4  -2604.5637 -35883.00983 30673.88 1.0000000
PO2_FT3_IT2-PO2_FT3_IT1  -4550.0571 -37828.50317 28728.39 1.0000000
PO2_FT3_IT3-PO2_FT3_IT1  -3583.4228 -36861.86884 29695.02 1.0000000
PO2_FT3_IT4-PO2_FT3_IT1 -14441.4743 -47719.92042 18836.97 0.9924427
PO2_FT3_IT3-PO2_FT3_IT2    966.6343 -32311.81174 34245.08 1.0000000
PO2_FT3_IT4-PO2_FT3_IT2  -9891.4172 -43169.86333 23387.03 0.9999735
PO2_FT3_IT4-PO2_FT3_IT3 -10858.0516 -44136.49766 22420.39 0.9998746
