# Supplementary material for: The adaptability of Ulmus pumila and the sensitivity of Populus sibirica to semi-arid steppe is reflected in the stem and root vascular cambium and anatomical wood traits
Source: Front Plant Sci. 2024 Jun 12;15:1393245. doi: 10.3389/fpls.2024.1393245 (PMC11202817; doi:10.3389/fpls.2024.1393245)
Supplement: Supplementary file 2 [file Table_1.xlsx]

## Sheet: Legend
Sheets:
Populus_Autumn_2019	raw data from Populus sibirca microcore samples taken in October, 2019
Ulmus_Autumn_2019	raw data from Ulmus pumila microcore samples taken in October, 2019
DOY	table for date conversion
Column title	Meaning
Group Summary	Summary of the independent variables: the plant organ and the treatment combination applied (see the details below)
Tree Number	Tree Number (where applicable)
Tree code	Tree code
Site	Sampling site
Date	Sampling date
DOY	Day of the year (date converted to DOY)
CC1	Number of cambial cells, measurement 1
CC2	Number of cambial cells, measurement 2
CC3	Number of cambial cells, measurement 3
CC1m	Width of the counted cambial cells, measurement 1
CC2m	Width of the counted cambial cells, measurement 2
CC3m	Width of the counted cambial cells, measurement 3
LWI1m	Width of last wood increment, measurement 1
LWI2m	Width of last wood increment, measurement 2
LWI3m	Width of last wood increment, measurement 3
EWarea-avr	Early wood xylem vessels area - average from 20 measurements
LWarea-avr	Late wood xylem vessels area - average from 20 measurements
Plant organ	Stem (1), Root (2)
Fertilization treatment	Control (1), NPK (2), Compost (3)
Irrigation treatment	Control (1), 2 l/h (2), 4 l/h (3), 8 l/h (4)
Fertilization - Irrigation	Combination of the fertilization and irrigation treatments

## Sheet: Populus_Autumn_2019
Group Summary (Stem/Root Fertilization-Irrigation treatment code)	Tree Number	Tree Code	Site	Date	DOY	CC1	CC2	CC3	CC1m	CC2m	CC3m	LWI1m	LWI2m	LWI3m	EWarea-avr	Lwarea-avr	Plant organ	Fertilization treatment	Irrigation treatment	Fertilization-Irrigation
Stem 1-1	32	PS-25-O	Lun	20.10.2019	293	6	6	8	30.569	35.147	40.712	952.142	957.617	951.574	54550.4	21986.9	1	1	1	1-1
	21	PS-26-O	Lun	20.10.2019	293	5	7	6	27.514	29.776	30.84	406.491	446.7	474.714	47474.5	15294.5	1	1	1	1-1
	30	PS-29-O	Lun	20.10.2019	293	7	6	7	40.192	35.664	42.367	2050.72	2041.86	2008.12	46059	13012.8	1	1	1	1-1
	30	PS-30-O	Lun	20.10.2019	293	8	8	9	42.934	45.556	43.864	539.399	510.542	492.795	41875.2	16427.7	1	1	1	1-1
Root 1-1	32	PT-27-O	Lun	20.10.2019	293	4	4	5	24.702	22.373	29.732	280.644	271.202	286.338	87343.7	29052.9	2	1	1	1-1
	32	PT-28-O	Lun	20.10.2019	293	4	5	5	19.095	20.935	33.039	290.439	310.942	319.995	89594.9	27463.3	2	1	1	1-1
	30	PT-31-O	Lun	20.10.2019	293	5	6	5	27.9	26.82	23.758	198.342	217.197	236.449	70532.4	42316.7	2	1	1	1-1
	30	PT-32-O	Lun	20.10.2019	293	4.33333	5	5	23.899	23.376	28.843	256.475	266.447	280.927	82490.4	32944.3	2	1	1	1-1
Stem 2-1	14	PS-85-O	Lun	19.10.2019	292	8	7	7	44.18	38.645	34.653	187.532	182.77	182.017	43548.4	14023.9	1	2	1	2-1
	14	PS-86-O	Lun	19.10.2019	292	8	7	7	44.18	38.645	34.653	174.516	144.577	180.765	11345.4	6675.24	1	2	1	2-1
		PS-XY-O				8	7	7	44.18	38.645	34.653	181.024	163.673	181.391	27446.9	10349.6	1
		PS-XY-O				8	7	7	44.18	38.645	34.653	181.024	163.673	181.391	27446.9	10349.6	1
Root 2-1	14	PT-87-O	Lun	19.10.2019	292	4	7	6	32.883	46.271	35.566	166.391	138.221	159.127	100222	12864.6	2	2	1	2-1
	14	PT-88-O	Lun	19.10.2019	292	4	3	5	29.994	25.321	37.92	77.142	61.981	75.458	49216.8	14735.7	2	2	1	2-1
		PT-XY-O				4	5	5.5	31.4385	35.796	36.743	121.766	100.101	117.293	74719.3	13800.2	2
		PT-XY-O				4	5	5.5	30.7163	30.5585	37.3315	121.766	100.101	117.293	74719.3	13800.2	2
Stem 3-1	16	PS-81-O	Lun	19.10.2019	292	4	4	5	24.491	24.794	27.582	880.563	842.912	807.835	70174.9	13485.9	1	3	1	3-1
	16	PS-82-O	Lun	19.10.2019	292	5	5	4	21.695	28.097	18.823	183.58	176.998	159.04	61361.1	26928	1	3	1	3-1
		PS-XY-O				4.5	4.5	4.5	23.093	26.4455	23.2025	532.072	509.955	483.438	65768	20207	1
		PS-XY-O				4.5	4.5	4.5	23.093	26.4455	23.2025	532.072	509.955	483.438	65768	20207	1
Root 3-1	16	PT-83-O	Lun	19.10.2019	292	7	7	7	34.462	33.53	37.584	64.365	88.496	91.963	57378.5	22862.7	2	3	1	3-1
	16	PT-84-O	Lun	19.10.2019	292	7	7	5	42.69	47.149	42.799	80.44	72.357	82.87	51429.4	15528.5	2	3	1	3-1
		PT-XY-O				7	7	6	38.576	40.3395	40.1915	72.4025	80.4265	87.4165	54403.9	19195.6	2
		PT-XY-O				7	7	6	38.576	40.3395	40.1915	72.4025	80.4265	87.4165	54403.9	19195.6	2
Stem 1-2	24	PS-17-O	Lun	20.10.2019	293	9	9	9	47.054	46.531	46.33	1806.42	1821.15	1866.32	80862.2	25831	1	1	2	1-2
	24	PS-18-O	Lun	20.10.2019	293	6	6	8	32.979	38.02	40.165	2205.3	2186.8	2166.5	85099.3	27996.3	1	1	2	1-2
	12	PS-21-O	Lun	20.10.2019	293	8	10	7	51.477	57.908	43.312	1364.11	1345.89	1331.59	61759.8	18976.5	1	1	2	1-2
		PS-XY-O				7.66667	8.33333	8	43.8367	47.4863	43.269	1791.94	1784.61	1788.14	75907.1	24267.9	1
Root 1-2	24	PT-19-O	Lun	20.10.2019	293	4	4	4	30.238	28.184	27.735	130.358	144.493	138.349	93597.6	17923.4	2	1	2	1-2
	24	PT-20-O	Lun	20.10.2019	293	10	8	12	70.495	63.155	95.462	3394.86	3372.66	3358.27	152144	47977.1	2	1	2	1-2
		PT-XY-O				6.33333	5.66667	7	47.9453	43.9037	53.5207	1243.27	1237.18	1243.66	115709	30380.5	2
	12	PT-24-O	Lun	20.10.2019	293	5	5	5	43.103	40.372	37.365	204.586	194.392	234.356	101385	25241.1	2	1	2	1-2
Stem 2-2	8	PS-73-O	Lun	19.10.2019	292	7	6	5	30.02	30.465	28.705	191.034	193.361	197.037	57740.1	16736.7	1	2	2	2-2
	8	PS-74-O	Lun	19.10.2019	292	6	7	6	38.55	30.977	28.895	131.992	128.342	130.522	85101.2	19222.6	1	2	2	2-2
	5	PS-77-O	Lun	19.10.2019	292	6	6	5	39.118	40.364	36.09	392.547	418.139	416.849	45282.5	11782.3	1	2	2	2-2
	5	PS-78-O	Lun	19.10.2019	292	8	8	8	49.219	49.965	48.982	308.603	320.718	335.539	62845.3	14962.5	1	2	2	2-2
Root 2-2	8	PT-75-O	Lun	19.10.2019	292	4	5	6	26.214	29.133	35.828	387.656	394.68	432.302	101343	17054.4	2	2	2	2-2
	8	PT-76-O	Lun	19.10.2019	292	10	10	7	54.986	55.178	39.508	183.266	179.005	182.768	60906.6	13273.5	2	2	2	2-2
	5	PT-79-O	Lun	19.10.2019	292	6	8	8	40.94	48.973	41.9	175.795	162.321	133.803	45300.9	26047.5	2	2	2	2-2
	5	PT-80-O	Lun	19.10.2019	292	8	7	7	50.095	46.639	40.68	219.867	202.669	220.272	66954.1	35987.7	2	2	2	2-2
Stem 3-2	7	PS-65-O	Lun	19.10.2019	292	8	9	8	46.158	39.097	55.929	300.044	298.499	316.457	65928.2	45791.9	1	3	2	3-2
	7	PS-66-O	Lun	19.10.2019	292	7	6	7	28.397	31.874	37.523	1733.97	1762.31	1905.17	39776.7	11820.5	1	3	2	3-2
	9	PS-69-O	Lun	19.10.2019	292	5	6	6	36.082	39.468	36.679	1435.53	1444.54	1461.69	64304.7	25499.1	1	3	2	3-2
	9	PS-70-O	Lun	19.10.2019	292	7	7	7	33.738	46.019	38.225	1327.35	1336.89	1316.78	67677.7	20290.9	1	3	2	3-2
Root 3-2	7	PT-67-O	Lun	19.10.2019	292	6	7	6	44.309	54.093	46.452	114.104	118.291	130.745	56589.5	10277.8	2	3	2	3-2
	7	PT-68-O	Lun	19.10.2019	292	7	7	7	43.276	46.484	42.71	1174.16	1164.7	1174.97	165760	27787.4	2	3	2	3-2
	9	PT-71-O	Lun	19.10.2019	292	7	4	5	39.097	23.514	36.558	290.67	280.567	285.942	98611.1	27608	2	3	2	3-2
	9	PT-72-O	Lun	19.10.2019	292	3	4	3	30.377	27.648	18.145	465.694	460.35	488.04	158023	35283.6	2	3	2	3-2
Stem 1-3	24	PS-9-O	Lun	20.10.2019	293	9	6	6	55.769	41.475	37.057	1870.28	1859	1865.39	83943.2	35129.4	1	1	3	1-3
	24	PS-10-O	Lun	20.10.2019	293	6	5	7	38.7	27.211	31.862	2622.83	2646.5	2700.32	87564.1	38674	1	1	3	1-3
	13	PS-13-O	Lun	20.10.2019	293	10	10	10	62.5	59.32	59.707	1597.07	1595.87	1620.1	76716.6	56584	1	1	3	1-3
	13	PS-14-O	Lun	20.10.2019	293	11	10	11	74.693	81.398	74.937	298.097	282.118	294.586	37371	16151.1	1	1	3	1-3
Root 1-3	24	PT-12-O	Lun	20.10.2019	293	7	7	6	47.492	38.216	30.721	694.461	689.714	728.862	118801	66184.6	2	1	3	1-3
	13	PT-15-O	Lun	20.10.2019	293	6	6	5	46.496	45.314	39.442	205.277	218.915	201.847	150722	64820.7	2	1	3	1-3
	13	PT-16-O	Lun	20.10.2019	293	7	8	11	46.687	43.339	54.7	624.651	580.024	570.783	135926	74865.1	2	1	3	1-3
		PT-XY-O				6.66667	7	7.33333	46.8917	42.2897	41.621	508.13	496.218	500.497	135150	68623.5	2
Stem 2-3	16	PS-57-O	Lun	19.10.2019	292	7	7	8	40.938	35.06	39.666	1418.81	1420.59	1436.72	79908.3	25745.2	1	2	3	2-3
	16	PS-58-O	Lun	19.10.2019	292	8	8	9	47.7	51.334	44.575	1926.12	1956.47	1963.06	58896.2	10481.2	1	2	3	2-3
	12	PS-61-O	Lun	19.10.2019	292	7	7	6	42.508	46.739	41.454	1047.34	1028.68	1017.88	65968.3	26390	1	2	3	2-3
	12	PS-62-O	Lun	19.10.2019	292	6	7	8	31.742	32.704	40.04	1083.01	1087.37	1100.96	71121.2	20401.5	1	2	3	2-3
Root 2-3	16	PT-59-O	Lun	19.10.2019	292	4	5	5	49.626	29.692	41.798	463.493	416.109	452.291	135571	43009.3	2	2	3	2-3
	16	PT-60-O	Lun	19.10.2019	292	7	8	7	84.728	86.153	72.17	152.765	159.122	157.582	94144.6	29112.7	2	2	3	2-3
	12	PT-63-O	Lun	19.10.2019	292	8	8	8	49.922	48.5	49.473	507.861	464.275	491.481	80000	25275.9	2	2	3	2-3
	12	PT-64-O	Lun	19.10.2019	292	6	5	6	48.564	40.901	36.55	148.018	135.916	138.475	95084.9	12945.6	2	2	3	2-3
Stem 3-3	13	PS-49-O	Lun	19.10.2019	292	8	6	8	47.116	42.814	45.166	1337.79	1303.28	1317.11	83493.4	25603.8	1	3	3	3-3
	4	PS-50-O	Lun	19.10.2019	292	5	5	5	23.761	19.704	27.491	667.058	672.512	657.503	28818.6	12516.8	1	3	3	3-3
	12	PS-53-O	Lun	19.10.2019	292	9	10	7	58.667	63.249	39.127	2310.76	2198.41	2176.34	60937.5	27565.2	1	3	3	3-3
	12	PS-54-O	Lun	19.10.2019	292	11	9	10	61.245	43.866	54.671	1898.38	1872.17	1899.83	74900.4	39027	1	3	3	3-3
Root 3-3	4	PT-52-O	Lun	19.10.2019	292	8	8	9	50.205	52.486	52.726	144.737	131.145	168.51	160527	40144.7	2	3	3	3-3
	12	PT-55-O	Lun	19.10.2019	292	9	10	8	64.368	71.411	61.789	305.456	321.68	310.11	123356	42019.7	2	3	3	3-3
	12	PT-56-O	Lun	19.10.2019	292	8	7	9	51.906	45.092	53.532	186.307	187.547	186.757	134616	29180.2	2	3	3	3-3
		PT-XY-O				8.33333	8.33333	8.66667	55.493	56.3297	56.0157	212.167	213.457	221.792	139500	37114.8	2
Stem 1-4	6	PS-1-O	Lun	20.10.2019	293	11	12	11	66.967	71.79	61.679	3532.98	3552.74	3629.7	93504.9	40793.5	1	1	4	1-4
	6	PS-2-O	Lun	20.10.2019	293	7	7	10	38.862	33.059	48.492	427.822	437.267	438.953	42451.4	25495.3	1	1	4	1-4
	11	PS-5-O	Lun	20.10.2019	293	10	10	7	50.581	49.782	43.1	1382.91	1427.8	1416.14	76409.4	47976.3	1	1	4	1-4
	11	PS-6-O	Lun	20.10.2019	293	11	7	8	64.872	41.207	44.49	1277.6	1269	1294.51	84515.5	42625	1	1	4	1-4
Root 1-4	6	PT-3-O	Lun	20.10.2019	293	5	5	4	44.445	45.938	30.954	171.184	169.617	178.815	76783.5	36527.1	2	1	4	1-4
	6	PT-4-O	Lun	20.10.2019	293	5	5	6	51.045	46.256	39.419	440.129	429.976	404.416	169670	47298.6	2	1	4	1-4
	11	PT-8-O	Lun	20.10.2019	293	5	5	3	28.792	28.124	16.146	576.63	533.832	557.816	199841	60916.9	2	1	4	1-4
		PT-XY-O				5	5	4.33333	41.4273	40.106	28.8397	395.981	377.808	380.349	148765	48247.5	2
Stem 2-4		PS-XY-O				8	8	7	42.9963	42.7267	37.456	1379.03	1404.16	1420.87	86327.8	22718	1
	4	PS-42-O	Lun	19.10.2019	292	10	9	7	49.826	45.183	39.055	1888.01	1897.93	1941.27	111408	30526.6	1	2	4	2-4
	11	PS-45-O	Lun	19.10.2019	292	7	8	7	37.557	38.461	37.951	1292.45	1350.64	1371.67	90326	23034.3	1	2	4	2-4
	11	PS-46-O	Lun	19.10.2019	292	7	7	7	41.606	44.536	35.362	956.637	963.925	949.682	57249.2	14593	1	2	4	2-4
Root 2-4	4	PT-43-O	Lun	19.10.2019	292	3	3	3	18.194	22.454	19.756	228.085	247.717	268.302	126001	85187.1	2	2	4	2-4
	4	PT-44-O	Lun	19.10.2019	292	7	5	4	44.752	42.897	27.948	409.963	442.704	447.335	167413	54058.6	2	2	4	2-4
	11	PT-47-O	Lun	19.10.2019	292	6	8	8	41.438	61.794	49.268	285.888	260.05	285.193	168254	54270.8	2	2	4	2-4
	11	PT-48-O	Lun	19.10.2019	292	4	6	3	15.368	32.338	22.351	298.907	292.73	263.377	129026	55208.6	2	2	4	2-4
Stem 3-4	3	PS-33-O	Lun	19.10.2019	292	11	10	8	81.773	70.568	47.148	1207.63	1217.05	1222.41	73523	23471.1	1	3	4	3-4
	3	PS-34-O	Lun	19.10.2019	292	7	7	7	35.234	37.857	33.344	1622.79	1613.6	1650.26	72824.8	20683.9	1	3	4	3-4
	9	PS-37-O	Lun	19.10.2019	292	7	7	5	38.751	36.128	27.541	1254.49	1263.57	1254.37	68108.8	23059	1	3	4	3-4
	9	PS-38-O	Lun	19.10.2019	292	9	8	10	53.485	49.024	59.124	1850.62	1836.57	1839.36	89456.6	24310.5	1	3	4	3-4
Root 3-4	3	PT-35-O	Lun	19.10.2019	292	8	4	5	47.457	40.162	30.315	521.788	522.475	550.988	117629	34836	2	3	4	3-4
		PT-XY-O				8.33333	7.33333	7.66667	56.2557	53.9327	52.5307	415.727	418.273	437.614	116013	33508.9	2
	9	PT-39-O	Lun	19.10.2019	292	10	9	10	65.759	59.068	73.328	144.703	151.567	155.794	90410.9	21601.1	2	3	4	3-4
	9	PT-40-O	Lun	19.10.2019	292	7	9	8	55.551	62.568	53.949	580.689	580.776	606.059	140000	44089.5	2	3	4	3-4

## Sheet: Ulmus_Autumn_2019
Group Summary (Stem/Root Fertilization-Irrigation treatment code)	Tree Number	Tree Code	Site	Date	DOY	CC1	CC2	CC3	CC1m	CC2m	CC3m	LWI1m	LWI2m	LWI3m	EWarea-avr	Lwarea-avr	Plant organ	Fertilization treatment	Irrigation treatment	Fertilization-Irrigation
Stem 1-1	16	US-26-0	Lun	20.10.2019	294	5	4	4.5	29.002	23.911	26.4565	1061.8	1082.29	1071.79	168879	7886.3	1	1	1	1-1
	26	US-29-0	Lun	20.10.2019	294	7	8	8	35.577	36.23	31.842	1665.64	1612.91	1935.03	357571	15708.5	1	1	1	1-1
	26	US-30-O	Lun	20.10.2019	294	8	8	8	43.53	39.789	40.888	1745.11	1776.44	1785.13	225682	5546.34	1	1	1	1-1
		US-XY-O				6.66667	6.66667	6.83333	36.0363	33.31	33.0622	1490.85	1490.55	1597.32	250711	9713.7	1	1	1	1-1
Root 1-1	16	UT-28-O	Lun	20.10.2019	294	3	4	3	18.693	24.932	23.096	544.848	534.567	562.728	294022	18429.4	2	1	1	1-1
	26	UT-31-O	Lun	20.10.2019	294	8	7	9	22.14	21.186	20.521	1262.41	1274.37	1257.52	147991	18015	2	1	1	1-1
	16	UT-27-O	Lun	20.10.2019	294	6	5.66667	6.33333	25.4567	24.162	24.2923	1262.41	1274.37	1257.52	251365	19396.8	2	1	1	1-1
	26	UT-32-O	Lun	20.10.2019	294	7	6	7	35.537	26.368	29.26	1979.98	2014.17	1952.3	312081	21746	2	1	1	1-1
Stem 2-1	1	US-89-O	Lun	19.10.2019	293	7	6	7	29.337	28.312	27.844	807.149	806.474	775.345	264388	21557.7	1	2	1	2-1
	1	US-90-O	Lun	19.10.2019	293	7	7	8	35.912	35.979	34.453	1047.83	1099.85	1047.09	252746	14145	1	2	1	2-1
	2	US-93-O	Lun	19.10.2019	293	8	7	7	32.846	31.365	27.974	1170.09	1177.31	1156.66	184706	9741.8	1	2	1	2-1
	2	US-94-O	Lun	19.10.2019	293	7	7	7	31.027	25.759	33.574	1655.29	1625.6	1647.56	158122	12915.5	1	2	1	2-1
Root 2-1	1	UT-91-O	Lun	19.10.2019	293	4	4	4	17.128	15.778	22.415	619.3	626.761	617.284	282085	34794.1	2	2	1	2-1
	1	UT-92-O	Lun	19.10.2019	293	10	7	7	47.103	35.075	22.832	297.205	321.396	324.766	239255	14310.9	2	2	1	2-1
	2	UT-95-O	Lun	19.10.2019	293	3	3	3	8.414	8.414	8.414	622.411	642.482	720.652	127123	26368.6	2	2	1	2-1
	2	UT-96-O	Lun	19.10.2019	293	5	5	5	25.914	20.337	23.1255	2609.29	2576.74	2479.73	183171	24923.8	2	2	1	2-1
Stem 3-1	1	US-81-O	Lun	19.10.2019	293	8	8	8	12.853	13.547	12.092	2322.43	2325.59	2347.43	144217	15837.8	1	3	1	3-1
	1	US-82-O	Lun	19.10.2019	293	8	7.33333	8	25.043	19.0797	23.556	1544.71	1543.67	1547.78	255222	24397.4	1	3	1	3-1
	2	US-85-O	Lun	19.10.2019	293	8	7	10	28.411	21.289	37.283	2265.86	2298.49	2320.8	249369	14824.9	1	3	1	3-1
	2	US-86-O	Lun	19.10.2019	293	8	7	6	33.865	22.403	21.293	3367.28	3407.32	3384.55	152644	10934.5	1	3	1	3-1
Root 3-1	1	UT-83-O	Lun	19.10.2019	293	6	6	6	28.606	26.299	32.112	1419.79	1457.61	1370.75	200142	92339.6	2	3	1	3-1
	1	UT-84-O	Lun	19.10.2019	293	6	9	8	48.163	23.082	42.715	1254.36	1328.42	1322.32	203783	48116	2	3	1	3-1
	2	UT-87-O	Lun	19.10.2019	293	5	6	5	25.653	25.136	29.934	1090.8	1122.18	1154	206773	21731.1	2	3	1	3-1
	2	UT-88-O	Lun	19.10.2019	293	7	6	4	33.254	28.733	23.653	638.897	588.063	565.653	189870	33785.5	2	3	1	3-1
Stem 1-2	13	US-17-O	Lun	20.10.2019	294	6	5	7	28.035	26.936	27.07	1855.6	1875.83	1913.6	252137	11840	1	1	2	1-2
	13	US-18-O	Lun	20.10.2019	294	6	4.66667	5	25.3873	23.5243	22.622	1225.12	1247.04	1268.65	2.17715e+06	11975.5	1	1	2	1-2
	10	US-21-O	Lun	20.10.2019	294	5	4	4	21.815	19.362	18.74	970.079	981.799	980.781	6.05418e+06	15919.3	1	1	2	1-2
	10	US-22-O	Lun	20.10.2019	294	7	5	4	26.312	24.275	22.056	849.67	883.48	911.584	225131	8167.05	1	1	2	1-2
Root 1-2	13	UT-19-O	Lun	20.10.2019	294	6	5.66667	5.33333	30.0167	29.818	28.7587	283.346	280.018	281.935	123387	10636.1	2	1	2	1-2
	13	UT-20-O	Lun	20.10.2019	294	10	9	8	29.117	30.45	29.57	934.436	948.077	924.692	140025	11012.7	2	1	2	1-2
	10	UT-23-O	Lun	20.10.2019	294	4	3	4	36.935	21.666	28.747	913.856	897.092	917.896	216135	41301.8	2	1	2	1-2
	10	UT-24-O	Lun	20.10.2019	294	4	5	4	23.998	37.338	27.959	507.256	520.351	498.807	314652	30660.6	2	1	2	1-2
Stem 2-2	15	US-73-O	Lun	19.10.2019	293	6	4	5	16.949	19.258	21.408	1610.81	1598.38	1565.51	182163	13014.6	1	2	2	2-2
	15	US-74-O	Lun	19.10.2019	293	5.5	4.5	6	20.6285	19.8905	24.077	1532.2	1505.07	1553.21	312867	5306.71	1	2	2	2-2
	2	US-77-O	Lun	19.10.2019	293	5	5	7	24.308	20.523	26.746	2780.44	2797.17	2784.85	243516	23597.5	1	2	2	2-2
	2	US-78-O	Lun	19.10.2019	293	5.5	4.5	6	20.6285	19.8905	24.077	3755.95	3817.72	3876.87	378145	23528.4	1	2	2	2-2
Root 2-2	15	UT-75-O	Lun	19.10.2019	293	4	8	5	11.784	27.401	21.01	591.542	614.648	602.728	190446	14239.2	2	2	2	2-2
	15	UT-76-O	Lun	19.10.2019	293	5	5	5	26.198	26.327	13.398	1037.1	1065.29	1067.2	213418	18053.6	2	2	2	2-2
	2	UT-79-O	Lun	19.10.2019	293	4.66667	6.33333	5	21.3307	27.1563	18.9587	532.735	487.167	448.2	226901	28898.7	2	2	2	2-2
	2	UT-80-O	Lun	19.10.2019	293	5	6	5	26.01	27.741	22.468	447.741	475.497	472.339	255950	41375.5	2	2	2	2-2
Stem 3-2		US-65-O	Lun	19.10.2019	293	5	5	5	21.983	22.617	25.603	1230.58	1228.37	1275.13	331986	6070.48	1	3	2	3-2
		US-66-O	Lun	19.10.2019	293	5	5	5	25.606	28.871	30.834	1152.92	1188.83	1235.99	211698	9896.79	1	3	2	3-2
		US-69-O	Lun	19.10.2019	293	7	5	5	24.428	22.63	21.945	1323.75	1303.58	1338.12	244901	7798.05	1	3	2	3-2
		US-70-O	Lun	19.10.2019	293	6	7	6	30.543	31.945	29.199	879.325	865.287	900.668	222500	13165.5	1	3	2	3-2
Root 3-2	11	UT-67-O	Lun	19.10.2019	293	4	4	3	33.039	24.471	37.391	359.509	382.659	390.332	214902	26956	2	3	2	3-2
	11	UT-68-O	Lun	19.10.2019	293	10	10	6	53.062	49.184	35.362	432.919	397.577	431.887	153798	22061.3	2	3	2	3-2
		UT-71-O	Lun	19.10.2019	293	5	5	5	19.681	19.313	20.821	516.734	516.706	539.9	179326	51905.9	2	3	2	3-2
		UT-72-O	Lun	19.10.2019	293	8	6	12	46.026	36.104	59.971	801.856	787.227	827.131	288196	76848.7	2	3	2	3-2
Stem 1-3		US-9-O	Lun	20.10.2019	294	8	8	6	42.062	36.44	28.602	2564.69	2538.07	2560.72	318031	21853.3	1	1	3	1-3
		US-10-O	Lun	20.10.2019	294	6	7	7	25.083	26.894	29.954	2564.69	2538.07	2560.72	346437	18803.6	1	1	3	1-3
		US-13-O	Lun	20.10.2019	294	7	8	7	31.58	36.221	26.533	2564.69	2538.07	2560.72	282935	15423.5	1	1	3	1-3
		US-14-O	Lun	20.10.2019	294	5	7	6	20.582	25.417	14.199	2564.69	2538.07	2560.72	184337	11875.3	1	1	3	1-3
Root 1-3		UT-11-O	Lun	20.10.2019	294	5	6	7	19.674	24.672	25.697	1198.52	1225.02	1237.06	228859	25805.8	2	1	3	1-3
		UT-12-O	Lun	20.10.2019	294	4.66667	5.33333	6.33333	19.9113	24.5663	25.6273	276.609	239.819	275.466	88300.4	20206.1	2	1	3	1-3
		UT-15-O	Lun	20.10.2019	294	4	4	6	14.294	17.464	22.903	415.505	355.932	355.106	202859	10950	2	1	3	1-3
		UT-16-O	Lun	20.10.2019	294	5	6	6	25.766	31.563	28.282	1751.52	1747.05	1688.22	231234	23862.4	2	1	3	1-3
Stem 2-3		US-57-O	Lun	19.10.2019	293	7	7	7	22.367	26.233	21.991	2459.6	2412.27	2403.49	246033	10852.1	1	2	3	2-3
		US-58-O	Lun	19.10.2019	293	6	8	6	28.616	32.938	28.502	3012.02	2979.45	3032.97	234671	15210.5	1	2	3	2-3
	15	US-61-O	Lun	19.10.2019	293	5	6	5	26.01	26.172	19.171	1168.03	1176.56	1175.47	137504	6366.95	1	2	3	2-3
	15	US-62-O	Lun	19.10.2019	293	7	7	8	26.554	28.279	30.62	1323.31	1336.95	1367.78	128011	10639.9	1	2	3	2-3
Root 2-3		UT-59-O	Lun	19.10.2019	293	6.33333	6.66667	4.66667	33.863	41.385	28.2083	657.423	631.757	654.398	325658	37432.1	2	2	3	2-3
		UT-60-O	Lun	19.10.2019	293	10	9	6	45.692	55.68	31.804	589.856	634.09	652.81	258198	23134.6	2	2	3	2-3
	15	UT-63-O	Lun	19.10.2019	293	4	5	3	30.835	37.234	20.133	762.134	729.255	702.406	147064	41411.4	2	2	3	2-3
	15	UT-64-O	Lun	19.10.2019	293	5	6	5	25.062	31.241	32.688	553.297	529.583	550.373	121429	19474.9	2	2	3	2-3
Stem 3-3		US-49-O	Lun	19.10.2019	293	8	6	6	23.19	21.253	21.607	1816.82	1803.03	1793.13	216326	11532.8	1	3	3	3-3
		US-50-O	Lun	19.10.2019	293	7	6	6.66667	26.4843	25.2827	24.5457	1640.25	1656.71	1654.94	233972	9471.5	1	3	3	3-3
		US-53-O	Lun	19.10.2019	293	7	7	7	34.127	35.775	29.346	1433.42	1428.71	1430.36	255567	9273.6	1	3	3	3-3
		US-54-O	Lun	19.10.2019	293	6	5	7	22.136	18.82	22.684	1670.5	1738.4	1741.34	230022	7608.14	1	3	3	3-3
Root 3-3		UT-51-O	Lun	19.10.2019	293	5	5	5	28.739	27.647	23.073	789.272	795.784	807.953	263859	76474.3	2	3	3	3-3
		UT-52-0	Lun	19.10.2019	293	6	7	6	43.382	48.15	22.496	723.078	715.788	711	254747	35199.9	2	3	3	3-3
		UT-55-O	Lun	19.10.2019	293	10	12	13	54.907	58.928	58.606	1005.96	968.286	1006.33	211126	24554.7	2	3	3	3-3
		UT-XY-O				7	8	8	42.3427	44.9083	34.725	839.437	826.619	841.759	243244	45409.6	2	3	3	3-3
Stem 1-4	2	US-5-O	Lun	20.10.2019	294	7.33333	8	6.66667	33.1797	29.8693	27.7193	3698.25	3704.63	3699.17	289429	28125.3	1	1	4	1-4
	22	US-2-0	Lun	20.10.2019	294	5	6	4	17.997	22.609	16.176	1456.4	1490.95	1514.05	201404	13051.2	1	1	4	1-4
	2	US-6-O	Lun	20.10.2019	294	10	9	10	46.3	34.584	36.445	3698.25	3704.63	3699.17	196022	32407.1	1	1	4	1-4
	2	US-1-O	Lun	20.10.2019	294	7	9	6	35.242	32.415	30.537	5940.1	5918.32	5884.29	470860	38186.7	1	1	4	1-4
Root 1-4	22	UT-3-O	Lun	20.10.2019	294	5.66667	5.66667	6	29.127	29.9417	29.2283	1347.07	1259.1	1258.75	103382	32727.9	2	1	4	1-4
	22	UT-4-O	Lun	20.10.2019	294	5	4	5	18.873	17.116	18.966	1031.47	1090.11	1075.83	552698	75108	2	1	4	1-4
	2	UT-7-O	Lun	20.10.2019	294	7	9	9	31.748	39.853	38.371	1024.32	1062.58	1078.94	191840	29843.4	2	1	4	1-4
	2	UT-8-O	Lun	20.10.2019	294	5	4	4	36.76	32.856	30.348	384.483	430.6	428.762	143821	26614.9	2	1	4	1-4
Stem 2-4	15	US-41-O	Lun	19.10.2019	293	6	7	7	28.594	22.674	24.322	1152.55	1150.94	1157.23	316192	17529.8	1	2	4	2-4
	15	US-42-O	Lun	19.10.2019	293	9	8	8	35.311	29.25	43.69	2322.24	2319.01	2362.86	208886	12162.3	1	2	4	2-4
	10	US-45-O	Lun	19.10.2019	293	6	7	6	24.822	27.229	24.384	2684.23	2669.57	2650.75	283846	14090	1	2	4	2-4
	10	US-46-O	Lun	19.10.2019	293	9	7	7	34.851	30.364	27.096	943.824	921.66	909.313	334107	12049.5	1	2	4	2-4
Root 2-4	15	UT-43-O	Lun	19.10.2019	293	5	5	4	17.48	20.722	19.49	279.828	316.407	265.925	269856	41855.1	2	2	4	2-4
	15	UT-44-O	Lun	19.10.2019	293	4	4	5	16.786	12.438	20.924	984.596	989.017	982.338	322796	35635	2	2	4	2-4
	10	UT-47-O	Lun	19.10.2019	293	11	9	9	52.442	48.44	53.218	1678.63	1611.47	1608.02	323510	45146.3	2	2	4	2-4
	10	UT-48-O	Lun	19.10.2019	293	3	5	4	31.407	28.966	39.061	981.017	972.299	952.093	305387	25988.2	2	2	4	2-4
Stem 3-4	3	US-33-O	Lun	19.10.2019	293	6	8	6	23.147	32.285	30.045	2085.18	2129.39	2117.6	218974	7367.42	1	3	4	3-4
	3	US-34-O	Lun	19.10.2019	293	9	10	8	35.632	32.552	29.462	2406.21	2432.1	2447.1	282024	7886.28	1	3	4	3-4
	2	US-37-O	Lun	19.10.2019	293	9	8	8	28.807	28.309	29.901	1990.72	2059.25	2037.78	180338	9832.18	1	3	4	3-4
	2	US-38-O	Lun	19.10.2019	293	8	8	8	43.658	37.152	36.491	1858.61	1896.82	1867.91	194560	5810.65	1	3	4	3-4
Root 3-4	3	UT-35-O	Lun	19.10.2019	293	7	7	7	25.236	26.028	21.932	2663.63	2649.8	2608.92	405761	38075.8	2	3	4	3-4
	3	UT-36-O	Lun	19.10.2019	293	7.33333	6.66667	7.33333	40.2687	33.5747	34.6587	588.41	575.57	581.364	235249	33847.5	2	3	4	3-4
	2	UT-39-O	Lun	19.10.2019	293	9	9	10	43.841	48.155	51.172	2100.25	2043.26	2085.41	265888	21784.7	2	3	4	3-4
	2	UT-40-O	Lun	19.10.2019	293	6	4	5	51.729	26.541	30.872	675.911	669.438	663.741	281422	44498.3	2	3	4	3-4

## Sheet: DOY
		TABLE FOR CONVERSION OF DATE INTO DAY OF THE YEAR (DOY)
		Date is day of the year
		I		II		III		IV		V		VI		VII		VIII		IX		X		XI		XII
		1	1	1	32	1	60	1	91	1	121	1	152	1	182	1	213	1	244	1	274	1	305	1	335
		2	2	2	33	2	61	2	92	2	122	2	153	2	183	2	214	2	245	2	275	2	306	2	336
		3	3	3	34	3	62	3	93	3	123	3	154	3	184	3	215	3	246	3	276	3	307	3	337
		4	4	4	35	4	63	4	94	4	124	4	155	4	185	4	216	4	247	4	277	4	308	4	338
		5	5	5	36	5	64	5	95	5	125	5	156	5	186	5	217	5	248	5	278	5	309	5	339
		6	6	6	37	6	65	6	96	6	126	6	157	6	187	6	218	6	249	6	279	6	310	6	340
		7	7	7	38	7	66	7	97	7	127	7	158	7	188	7	219	7	250	7	280	7	311	7	341
		8	8	8	39	8	67	8	98	8	128	8	159	8	189	8	220	8	251	8	281	8	312	8	342
		9	9	9	40	9	68	9	99	9	129	9	160	9	190	9	221	9	252	9	282	9	313	9	343
		10	10	10	41	10	69	10	100	10	130	10	161	10	191	10	222	10	253	10	283	10	314	10	344
		11	11	11	42	11	70	11	101	11	131	11	162	11	192	11	223	11	254	11	284	11	315	11	345
		12	12	12	43	12	71	12	102	12	132	12	163	12	193	12	224	12	255	12	285	12	316	12	346
		13	13	13	44	13	72	13	103	13	133	13	164	13	194	13	225	13	256	13	286	13	317	13	347
		14	14	14	45	14	73	14	104	14	134	14	165	14	195	14	226	14	257	14	287	14	318	14	348
		15	15	15	46	15	74	15	105	15	135	15	166	15	196	15	227	15	258	15	288	15	319	15	349
		16	16	16	47	16	75	16	106	16	136	16	167	16	197	16	228	16	259	16	289	16	320	16	350
		17	17	17	48	17	76	17	107	17	137	17	168	17	198	17	229	17	260	17	290	17	321	17	351
		18	18	18	49	18	77	18	108	18	138	18	169	18	199	18	230	18	261	18	291	18	322	18	352
		19	19	19	50	19	78	19	109	19	139	19	170	19	200	19	231	19	262	19	292	19	323	19	353
		20	20	20	51	20	79	20	110	20	140	20	171	20	201	20	232	20	263	20	293	20	324	20	354
		21	21	21	52	21	80	21	111	21	141	21	172	21	202	21	233	21	264	21	294	21	325	21	355
		22	22	22	53	22	81	22	112	22	142	22	173	22	203	22	234	22	265	22	295	22	326	22	356
		23	23	23	54	23	82	23	113	23	143	23	174	23	204	23	235	23	266	23	296	23	327	23	357
		24	24	24	55	24	83	24	114	24	144	24	175	24	205	24	236	24	267	24	297	24	328	24	358
		25	25	25	56	25	84	25	115	25	145	25	176	25	206	25	237	25	268	25	298	25	329	25	359
		26	26	26	57	26	85	26	116	26	146	26	177	26	207	26	238	26	269	26	299	26	330	26	360
		27	27	27	58	27	86	27	117	27	147	27	178	27	208	27	239	27	270	27	300	27	331	27	361
		28	28	28	59	28	87	28	118	28	148	28	179	28	209	28	240	28	271	28	301	28	332	28	362
		29	29			29	88	29	119	29	149	29	180	29	210	29	241	29	272	29	302	29	333	29	363
		30	30			30	89	30	120	30	150	30	181	30	211	30	242	30	273	30	303	30	334	30	364
		31	31			31	90			31	151			31	212	31	243			31	304			31	365
		Leap Year
		I		II		III		IV		V		VI		VII		VIII		IX		X		XI		XII
		1	1	1	32	1	61	1	92	1	122	1	153	1	183	1	214	1	245	1	275	1	306	1	336
		2	2	2	33	2	62	2	93	2	123	2	154	2	184	2	215	2	246	2	276	2	307	2	337
		3	3	3	34	3	63	3	94	3	124	3	155	3	185	3	216	3	247	3	277	3	308	3	338
		4	4	4	35	4	64	4	95	4	125	4	156	4	186	4	217	4	248	4	278	4	309	4	339
		5	5	5	36	5	65	5	96	5	126	5	157	5	187	5	218	5	249	5	279	5	310	5	340
		6	6	6	37	6	66	6	97	6	127	6	158	6	188	6	219	6	250	6	280	6	311	6	341
		7	7	7	38	7	67	7	98	7	128	7	159	7	189	7	220	7	251	7	281	7	312	7	342
		8	8	8	39	8	68	8	99	8	129	8	160	8	190	8	221	8	252	8	282	8	313	8	343
		9	9	9	40	9	69	9	100	9	130	9	161	9	191	9	222	9	253	9	283	9	314	9	344
		10	10	10	41	10	70	10	101	10	131	10	162	10	192	10	223	10	254	10	284	10	315	10	345
		11	11	11	42	11	71	11	102	11	132	11	163	11	193	11	224	11	255	11	285	11	316	11	346
		12	12	12	43	12	72	12	103	12	133	12	164	12	194	12	225	12	256	12	286	12	317	12	347
		13	13	13	44	13	73	13	104	13	134	13	165	13	195	13	226	13	257	13	287	13	318	13	348
		14	14	14	45	14	74	14	105	14	135	14	166	14	196	14	227	14	258	14	288	14	319	14	349
		15	15	15	46	15	75	15	106	15	136	15	167	15	197	15	228	15	259	15	289	15	320	15	350
		16	16	16	47	16	76	16	107	16	137	16	168	16	198	16	229	16	260	16	290	16	321	16	351
		17	17	17	48	17	77	17	108	17	138	17	169	17	199	17	230	17	261	17	291	17	322	17	352
		18	18	18	49	18	78	18	109	18	139	18	170	18	200	18	231	18	262	18	292	18	323	18	353
		19	19	19	50	19	79	19	110	19	140	19	171	19	201	19	232	19	263	19	293	19	324	19	354
		20	20	20	51	20	80	20	111	20	141	20	172	20	202	20	233	20	264	20	294	20	325	20	355
		21	21	21	52	21	81	21	112	21	142	21	173	21	203	21	234	21	265	21	295	21	326	21	356
		22	22	22	53	22	82	22	113	22	143	22	174	22	204	22	235	22	266	22	296	22	327	22	357
		23	23	23	54	23	83	23	114	23	144	23	175	23	205	23	236	23	267	23	297	23	328	23	358
		24	24	24	55	24	84	24	115	24	145	24	176	24	206	24	237	24	268	24	298	24	329	24	359
		25	25	25	56	25	85	25	116	25	146	25	177	25	207	25	238	25	269	25	299	25	330	25	360
		26	26	26	57	26	86	26	117	26	147	26	178	26	208	26	239	26	270	26	300	26	331	26	361
		27	27	27	58	27	87	27	118	27	148	27	179	27	209	27	240	27	271	27	301	27	332	27	362
		28	28	28	59	28	88	28	119	28	149	28	180	28	210	28	241	28	272	28	302	28	333	28	363
		29	29	29	60	29	89	29	120	29	150	29	181	29	211	29	242	29	273	29	303	29	334	29	364
		30	30			30	90	30	121	30	151	30	182	30	212	30	243	30	274	30	304	30	335	30	365
		31	31			31	91			31	152			31	213	31	244			31	305			31	366
